# Supplementary material for: Lung Cancer Signature Biomarkers: tissue specific semantic similarity based clustering of Digital Differential Display (DDD) data
Source: BMC Res Notes. 2012 Nov 2;5:617. doi: 10.1186/1756-0500-5-617 (PMC3532198; doi:10.1186/1756-0500-5-617)
Supplement: Additional file 1 — Table S1. DDD1- The complete list of differentially expressed normal lung tissues (11 libraries) and other normal tissues (251 libraries) with their fold change and transcript frequency values of Pool A and B. Table S2. DDD2- The complete list of differentially expressed normal lung tissues (11 libraries) and lung cancer tissues (8 libraries) with their fold change and transcript frequency values of Pool A and B. Table S3. The DDD1complete conversion list of unigene identifier to Entrez gene id. Table S4. The DDD2complete conversion list of unigene identifier to Entrez gene id. [file 1756-0500-5-617-S1.xls]

## Sheet: Sheet1
	Normal Lung tissue specific differentially expressed genes									Lung cancer tissue specific differentially expressed genes
	DDD1	Transcript frequency of Pool A:lung normal	11 libraries,	125630 ESTs						DDD2	Transcript frequency ofPool A: Normal Adult lung	11 libraries,	125630 ESTs
		Transcript frequency of Pool B:normal state except lung	251 libraries,	1903301 ESTs							Transcript frequency of Pool B: cancerous lung	8 libraries,	22694 ESTs
																			Table 3. DDD1-The complete conversion list of unigene identifier to Entrez gene id.			Table 4. DDD1-The complete conversion list of unigene identifier to Entrez gene id.
	Table 1. DDD1- The complete list of differentially expressed normal lung tissues (11 libraries) and other normal tissues (251 libraries) with their fold change and transcript frequency values of Pool A and B.									Table 2. DDD2- The complete list of differentially expressed normal lung tissues (11 libraries) and lung cancer tissues (8 libraries) with their fold change and transcript frequency values of Pool A and B.									DDD1 (Lung genes)			DDD2 (Lung Cancer genes)
	S. No.	Transcript frequency of Pool A(lung)	Transcript frequency of Pool B(Normal)	Unigene entry	Gene Name	Gene Symbol	Fold change	Expression / regulation		S. No.	Transcript frequency of Pool A (normal lung)	Transcript frequency of Pool B (cancerous lung)	Unigene entry	Gene name	Gene Symbol	Fold change	Expression / regulation
																			Unigene identifier	Entrez gene id		Unigene identifier	Entrez gene id
	1.	0.0005	0	Hs.497589	Polymeric immunoglobulin receptor (PIGR)	PIGR	-	+ve		1.	0.0028	0	Hs.631946	Mucin 7, secreted (MUC7)	MUC7	-	-ve		Hs.497589	5284		Hs.631946	4589
	2.	0.0005	0	Hs.234742	Lactoperoxidase (LPO)	LPO	-	+ve		2.	0.0025	0	Hs.724039	Vimentin (VIM)	VIM	-	-ve		Hs.234742	4025		Hs.724039	NA
	3.	0.0005	0	Hs.436317	Cytochrome P450, family 4, subfamily B, polypeptide 1 (CYP4B1)	CYP4B1	-	+ve		3.	0.0022	0	Hs.419240	Solute carrier family 2 (facilitated glucose transporter), member 3 (SLC2A3)	SLC2A3	-	-ve		Hs.436317	1580		Hs.419240	6515
	4.	0.0004	0	Hs.535295	Surfactant protein A1 (SFTPA1)	SFTPA1	-	+ve		4.	0.0017	0	Hs.408153	Proline rich 4 (lacrimal) (PRR4)	PRR4	-	-ve		Hs.535295	653509		Hs.408153	5554
	5.	0.0004	0	Hs.631733	G protein-coupled receptor, family C, group 5, member A (GPRC5A)	GPRC5A	-	+ve		5.	0.0017	0	Hs.280342	Protein kinase, cAMP-dependent, regulatory, type I, alpha (tissue specific extinguisher 1) (PRKAR1A)	PRKAR1A	-	-ve		Hs.631733	9052			11272
	6.	0.0004	0	Hs.149168	Tumor necrosis factor receptor superfamily, member 19 (TNFRSF19)	TNFRSF19	-	+ve		6.	0.0013	0	Hs.708190	KIAA1324 (KIAA1324)	KIAA1324	-	-ve		Hs.149168	55504			50840
	7.	0.0004	0	Hs.16970	Chromosome 13 open reading frame 30 (C13orf30)	C13orf30	-	+ve		7.	0.0013	0	Hs.93675	Chromosome 10 open reading frame 10 (C10orf10)	C10orf10	-	-ve		Hs.16970	144809		Hs.280342	5573
	8.	0.0003	0	Hs.150120	Cadherin-related family member 3 (CDHR3)	CDHR3	-	+ve		8.	0.0012	0	Hs.719955	Single-chain Fv fragment (SCFV)	SCFV	-	-ve		Hs.150120	222256		Hs.708190	57535
	9.	0.0003	0	Hs.228320	Chromosome 10 open reading frame 81 (C10orf81)	C10orf81	-	+ve		9.	0.0011	0	Hs.380118	RNA binding motif protein, X-linked (RBMX)	RBMX	-	-ve		Hs.228320	79949		Hs.93675	11067
	10.	0.0003	0	Hs.17518	Radical S-adenosyl methionine domain containing 2 (RSAD2)	RSAD2	-	+ve		10.	0.0011	0	Hs.723876	Low density lipoprotein receptor (LDLR)	LDLR	-	-ve		Hs.17518	91543		Hs.719955	652070
	11.	0.0003	0	Hs.595133	CD83 molecule (CD83)	CD83	-	+ve		11.	0.0011	0	Hs.597216	Hypoxia inducible factor 1, alpha subunit (basic helix-loop-helix transcription factor) (HIF1A)	HIF1A	-	-ve		Hs.595133	9308		Hs.380118	27316
	12.	0.0003	0	Hs.306814	Lysyl oxidase-like 4 (LOXL4)	LOXL4	-	+ve		12.	0.0011	0	Hs.146668	Serine incorporator 1 (SERINC1)	SERINC1	-	-ve		Hs.306814	84171			100131735
	13.	0.0003	0	Hs.32417	Chromosome 1 open reading frame 116 (C1orf116)	C1orf116	-	+ve		13.	0.001	0	Hs.653859	Ets homologous factor (EHF)	EHF	-	-ve		Hs.32417	79098		Hs.723876	NA
	14.	0.0003	0	Hs.115838	Transmembrane channel-like 5 (TMC5)	TMC5	-	+ve		14.	0.001	0	Hs.459106	Antizyme inhibitor 1 (AZIN1)	AZIN1	-	-ve		Hs.115838	79838		Hs.597216	3091
	15.	0.0003	0	Hs.203637	Plastin 1 (PLS1)	PLS1	-	+ve		15.	0.001	0	Hs.642817	Toll-like receptor adaptor molecule 2 (TICAM2)	TICAM2	-	-ve		Hs.203637	5357		Hs.146668	57515
	16.	0.0003	0	Hs.510262	Tandem C2 domains, nuclear (TC2N)	TC2N	-	+ve		16.	0.0009	0	Hs.363396	Complement factor H (CFH)	CFH	-	-ve		Hs.510262	123036		Hs.653859	26298
	17.	0.0003	0	Hs.591863	Frizzled homolog 6 (Drosophila) (FZD6)	FZD6	-	+ve		17.	0.0009	0	Hs.404466	Cysteine-rich secretory protein 3 (CRISP3)	CRISP3	-	-ve		Hs.591863	8323		Hs.459106	51582
	18.	0.0003	0	Hs.144912	Flavin containing monooxygenase 2 (non-functional) (FMO2)	FMO2	-	+ve		18.	0.0009	0	Hs.516157	Methionine adenosyltransferase II, alpha (MAT2A)	MAT2A	-	-ve		Hs.144912	2327		Hs.642817	51014
	19.	0.0003	0	Hs.626637	Lysyl oxidase-like 2 (LOXL2)	LOXL2	-	+ve		19.	0.0009	0	Hs.558314	Ceruloplasmin (ferroxidase) (CP)	CP	-	-ve		Hs.626637	4017			353376
	20.	0.0002	0	Hs.49421	WD repeat domain 78 (WDR78)	WDR78	-	+ve		20.	0.0009	0	Hs.723152	Cytochrome b reductase 1 (CYBRD1)	CYBRD1	-	-ve		Hs.49421	79819			100302736
	21.	0.0002	0	Hs.571167	Transcribed locus		-	+ve		21.	0.0009	0	Hs.592455	Hypothetical protein LOC100289173 (LOC100289173)	LOC100289173	-	-ve		Hs.571167	NA		Hs.363396	3075
	22.	0.0002	0	Hs.26225	Gamma-aminobutyric acid (GABA) A receptor, pi (GABRP)	GABRP	-	+ve		22.	0.0009	0	Hs.4	Alcohol dehydrogenase 1B (class I), beta polypeptide (ADH1B)	ADH1B	-	-ve		Hs.26225	2568		Hs.404466	10321
	23.	0.0002	0	Hs.459538	Aldehyde dehydrogenase 1 family, member A3 (ALDH1A3)	ALDH1A3	-	+ve		23.	0.0008	0	Hs.279611	Deleted in malignant brain tumors 1 (DMBT1)	DMBT1	-	-ve		Hs.459538	220		Hs.516157	4144
	24.	0.0002	0	Hs.256897	G protein-coupled receptor 110 (GPR110)	GPR110	-	+ve		24.	0.0008	0	Hs.614734	Prominin 1 (PROM1)	PROM1	-	-ve		Hs.256897	266977		Hs.558314	1356
	25.	0.0002	0	Hs.62192	Coagulation factor III (thromboplastin, tissue factor) (F3)	F3	-	+ve		25.	0.0008	0	Hs.97439	5'-nucleotidase, cytosolic II (NT5C2)	NT5C2	-	-ve		Hs.62192	2152			84343
	26.	0.0002	0	Hs.512843	Napsin A aspartic peptidase (NAPSA)	NAPSA	-	+ve		26.	0.0008	0	Hs.8364	Pyruvate dehydrogenase kinase, isozyme 4 (PDK4)	PDK4	-	-ve		Hs.512843	9476		Hs.723152	NA
	27.	0.0002	0	Hs.131819	Sushi domain containing 2 (SUSD2)	SUSD2	-	+ve		27.	0.0008	0	Hs.489615	Nicotinamide phosphoribosyltransferase (NAMPT)	NAMPT	-	-ve		Hs.131819	56241		Hs.592455	100289173
	28.	0.0002	0	Hs.479372	Solute carrier family 34 (sodium phosphate), member 2 (SLC34A2)	SLC34A2	-	+ve		28.	0.0008	0	Hs.62886	SPARC-like 1 (hevin) (SPARCL1)	SPARCL1	-	-ve		Hs.479372	10568		Hs.4	125
	29.	0.0002	0	Hs.389	Alcohol dehydrogenase 7 (class IV), mu or sigma polypeptide (ADH7)	ADH7	-	+ve		29.	0.0008	0	Hs.523454	Tripeptidyl peptidase I (TPP1)	TPP1	-	-ve		Hs.389	131		Hs.279611	1755
	30.	0.0002	0	Hs.470882	Calcitonin receptor-like (CALCRL)	CALCRL	-	+ve		30.	0.0008	0	Hs.279594	Tumor necrosis factor receptor superfamily, member 1A (TNFRSF1A)	TNFRSF1A	-	-ve		Hs.470882	10203		Hs.614734	8842
	31.	0.0002	0	Hs.441975	XIAP associated factor 1 (XAF1)	XAF1	-	+ve		31.	0.0007	0	Hs.433845	Keratin 5 (KRT5)	KRT5	-	-ve		Hs.441975	54739		Hs.97439	22978
	32.	0.0002	0	Hs.147111	ATPase, H+/K+ transporting, nongastric, alpha polypeptide (ATP12A)	ATP12A	-	+ve		32.	0.0007	0	Hs.435771	Apoptosis inhibitor 5 (API5)	API5	-	-ve		Hs.147111	479		Hs.8364	5166
	33.	0.0002	0	Hs.462833	Schlafen family member 13 (SLFN13)	SLFN13	-	+ve		33.	0.0007	0	Hs.25155	Neuroepithelial cell transforming 1 (NET1)	NET1	-	-ve		Hs.462833	146857		Hs.489615	10135
	34.	0.0002	0	Hs.1964	Solute carrier family 5 (sodium/glucose cotransporter), member 1 (SLC5A1)	SLC5A1	-	+ve		34.	0.0007	0	Hs.712555	Casein kinase 1, alpha 1 (CSNK1A1)	CSNK1A1	-	-ve		Hs.1964	6523		Hs.62886	8404
	35.	0.0002	0	Hs.132966	Met proto-oncogene (hepatocyte growth factor receptor) (MET)	MET	-	+ve		35.	0.0007	0	Hs.339278	Coatomer protein complex, subunit beta 1 (COPB1)	COPB1	-	-ve		Hs.132966	4233		Hs.523454	1200
	36.	0.0002	0	Hs.169875	Thrombospondin 3 (THBS3)	THBS3	-	+ve		36.	0.0007	0	Hs.610137	Similar to hCG1812074 (LOC100293559)	LOC100293559	-	-ve		Hs.169875	7059		Hs.279594	7132
	37.	0.0002	0	Hs.253736	Leucine-rich repeats and immunoglobulin-like domains 3 (LRIG3)	LRIG3	-	+ve		37.	0.0224	0.0002	Hs.529517	Lactotransferrin (LTF)	LTF	-112	-ve		Hs.253736	121227		Hs.433845	3852
	38.	0.0002	0	Hs.652690	Discs, large homolog 5 (Drosophila) (DLG5)	DLG5	-	+ve		38.	0.0044	0.0001	Hs.274402	Heat shock 70kDa protein 1A (HSPA1A)	HSPA1A	-44	-ve		Hs.652690	9231		Hs.435771	8539
	39.	0.0002	0	Hs.116651	Myelin protein zero-like 2 (MPZL2)	MPZL2	-	+ve		39.	0.0032	0.0001	Hs.279806	DEAD (Asp-Glu-Ala-Asp) box polypeptide 5 (DDX5)	DDX5	-32	-ve		Hs.116651	10205		Hs.25155	10276
	40.	0.0002	0	Hs.18912	Coiled-coil domain containing 17 (CCDC17)	CCDC17	-	+ve		40.	0.0018	0.0001	Hs.720804	Hypothetical protein LOC100287276 (LOC100287276)	LOC100287276	-18	-ve		Hs.18912	149483		Hs.712555	1452
	41.	0.0002	0	Hs.5920	Glucosamine (UDP-N-acetyl)-2-epimerase/N-acetylmannosamine kinase (GNE)	GNE	-	+ve		41.	0.0017	0.0001	Hs.654922	Thioredoxin reductase 1 (TXNRD1)	TXNRD1	-17	-ve		Hs.5920	10020		Hs.339278	1315
	42.	0.0002	0	Hs.462108	Tektin 1 (TEKT1)	TEKT1	-	+ve		42.	0.0016	0.0001	Hs.643658	Nuclear receptor coactivator 4 (NCOA4)	NCOA4	-16	-ve		Hs.462108	83659		Hs.610137	8935
	43.	0.0002	0	Hs.505676	SAP domain containing ribonucleoprotein (SARNP)	SARNP	-	+ve		43.	0.0109	0.0008	Hs.370247	Amyloid beta (A4) precursor-like protein 2 (APLP2)	APLP2	-13.625	-ve		Hs.505676	84324			100293559
	44.	0.0002	0	Hs.439760	Cytochrome P450, family 4, subfamily X, polypeptide 1 (CYP4X1)	CYP4X1	-	+ve		44.	0.0087	0.0007	Hs.723125	Eukaryotic translation elongation factor 1 alpha 1 (EEF1A1)	EEF1A1	-12.4286	-ve		Hs.439760	260293		Hs.529517	4057
	45.	0.0002	0	Hs.525105	SLIT and NTRK-like family, member 6 (SLITRK6)	SLITRK6	-	+ve		45.	0.0024	0.0002	Hs.590958	FBJ murine osteosarcoma viral oncogene homolog B (FOSB)	FOSB	-12	-ve		Hs.525105	84189		Hs.274402	3303
	46.	0.0002	0	Hs.723993	Podocalyxin-like (PODXL)	PODXL	-	+ve		46.	0.0034	0.0003	Hs.445981	Catenin (cadherin-associated protein), alpha 1, 102kDa (CTNNA1)	CTNNA1	-11.3333	-ve		Hs.723993	NA		Hs.279806	1655
	47.	0.0002	0	Hs.591415	Interferon regulatory factor 6 (IRF6)	IRF6	-	+ve		47.	0.0018	0.0002	Hs.76392	Aldehyde dehydrogenase 1 family, member A1 (ALDH1A1)	ALDH1A1	-9	-ve		Hs.591415	3664		Hs.720804	100287276
	48.	0.0002	0	Hs.642706	Flavin containing monooxygenase 5 (FMO5)	FMO5	-	+ve		48.	0.0025	0.0003	Hs.183684	Eukaryotic translation initiation factor 4 gamma, 2 (EIF4G2)	EIF4G2	-8.33333	-ve		Hs.642706	2330		Hs.654922	NA
	49.	0.0002	0	Hs.11392	C-fos induced growth factor (vascular endothelial growth factor D) (FIGF)	FIGF	-	+ve		49.	0.0015	0.0002	Hs.25647	FBJ murine osteosarcoma viral oncogene homolog (FOS)	FOS	-7.5	-ve		Hs.11392	2277		Hs.643658	8031
	50.	0.0002	0	Hs.6838	Rho family GTPase 3 (RND3)	RND3	-	+ve		50.	0.0013	0.0002	Hs.69855	Cold shock domain containing E1, RNA-binding (CSDE1)	CSDE1	-6.5	-ve		Hs.6838	390		Hs.370247	334
	51.	0.0002	0	Hs.356216	Family with sequence similarity 46, member C (FAM46C)	FAM46C	-	+ve		51.	0.0012	0.0002	Hs.631730	Complement component 1, r subcomponent-like (C1RL)	C1RL	-6	-ve		Hs.356216	54855		Hs.723125	1915
	52.	0.0002	0	Hs.654614	Heat shock 70kDa protein 6 (HSP70B') (HSPA6)	HSPA6	-	+ve		52.	0.003	0.0007	Hs.524390	Tubulin, alpha 1b (TUBA1B)	TUBA1B	-4.28571	-ve		Hs.654614	3310			664721
	53.	0.0002	0	Hs.289044	Glutathione peroxidase 8 (putative) (GPX8)	GPX8	-	+ve		53.	0.0026	0.0007	Hs.517033	Transglutaminase 2 (C polypeptide, protein-glutamine-gamma-glutamyltransferase) (TGM2)	TGM2	-3.71429	-ve		Hs.289044	493869		Hs.590958	2354
	54.	0.0002	0	Hs.170986	UDP-N-acetyl-alpha-D-galactosamine:polypeptide N-acetylgalactosaminyltransferase 3 (GalNAc-T3) (GALNT3)	GALNT3	-	+ve		54.	0.0025	0.0007	Hs.203717	Fibronectin 1 (FN1)	FN1	-3.57143	-ve		Hs.170986	2591		Hs.445981	1495
	55.	0.0002	0	Hs.80485	Adiponectin, C1Q and collagen domain containing (ADIPOQ)	ADIPOQ	-	+ve		55.	0.0029	0.001	Hs.180414	Heat shock 70kDa protein 8 (HSPA8)	HSPA8	-2.9	-ve		Hs.80485	9370		Hs.76392	216
	56.	0.0002	0	Hs.466435	Rhophilin, Rho GTPase binding protein 2 (RHPN2)	RHPN2	-	+ve		56.	0.0061	0.0093	Hs.520348	Ubiquitin C (UBC)	UBC	1.52459	+ve		Hs.466435	85415		Hs.183684	1982
	57.	0.0002	0	Hs.471991	Metal-regulatory transcription factor 1 (MTF1)	MTF1	-	+ve		57.	0.0007	0.0022	Hs.181244	Major histocompatibility complex, class I, A (HLA-A)	HLA-A	3.14286	+ve		Hs.471991	4520			144017
	58.	0.0001	0	Hs.523084	Surfactant protein A1 (SFTPA1)	SFTPA1	-	+ve		58.	0.0004	0.0014	Hs.628678	Vimentin (VIM)	VIM	3.5	+ve		Hs.523084	653509		Hs.25647	2353
	59.	0.0001	0	Hs.227948	Serpin peptidase inhibitor, clade B (ovalbumin), member 3 (SERPINB3)	SERPINB3	-	+ve		59.	0.0008	0.0028	Hs.534770	Pyruvate kinase, muscle (PKM2)	PKM2	3.5	+ve			729238		Hs.69855	7812
	60.	0.0001	0	Hs.512690	Surfactant protein B (SFTPB)	SFTPB	-	+ve		60.	0.0003	0.0012	Hs.444467	Transcribed locus, strongly similar to NP_001395.1 eukaryotic translation elongation factor 1 gamma [Homo sapiens]		4	+ve		Hs.227948	6317		Hs.631730	51279
	61.	0.0001	0	Hs.444536	Solute carrier family 5 (iodide transporter), member 8 (SLC5A8)	SLC5A8	-	+ve		61.	0.0004	0.0016	Hs.522584	Thymosin beta 4, X-linked (TMSB4X)	TMSB4X	4	+ve		Hs.512690	6439		Hs.524390	10376
	62.	0.0001	0	Hs.592041	Endoplasmic reticulum to nucleus signaling 2 (ERN2)	ERN2	-	+ve		62.	0.0003	0.0013	Hs.355264	Cytochrome b-561 (CYB561)	CYB561	4.33333	+ve		Hs.444536	160728		Hs.517033	7052
	63.	0.0001	0	Hs.173233	Transmembrane protein 100 (TMEM100)	TMEM100	-	+ve		63.	0.0002	0.001	Hs.406300	Ribosomal protein L23 (RPL23)	RPL23	5	+ve		Hs.592041	10595		Hs.203717	2335
	64.	0.0001	0	Hs.123035	Serpin peptidase inhibitor, clade B (ovalbumin), member 4 (SERPINB4)	SERPINB4	-	+ve		64.	0.0002	0.001	Hs.368934	Non-protein coding RNA 188 (NCRNA00188)	NCRNA00188	5	+ve		Hs.173233	55273		Hs.180414	3312
	65.	0.0001	0	Hs.718506	UDP-GlcNAc:betaGal beta-1,3-N-acetylglucosaminyltransferase 5 (B3GNT5)	B3GNT5	-	+ve		65.	0.0002	0.0011	Hs.532359	Ribosomal protein L5 (RPL5)	RPL5	5.5	+ve		Hs.123035	6318		Hs.520348	7316
	66.	0.0001	0	Hs.28540	Exophilin 5 (EXPH5)	EXPH5	-	+ve		66.	0.0002	0.0011	Hs.654422	Tubulin, alpha 1a (TUBA1A)	TUBA1A	5.5	+ve		Hs.718506	84002		Hs.181244	3105
	67.	0.0001	0	Hs.134662	Solute carrier family 6 (neurotransmitter transporter, serotonin), member 4 (SLC6A4)	SLC6A4	-	+ve		67.	0.0002	0.0011	Hs.531856	Growth arrest-specific 5 (non-protein coding) (GAS5)	GAS5	5.5	+ve		Hs.28540	23086			3136
	68.	0.0001	0	Hs.591922	STE20-like kinase (yeast) (SLK)	SLK	-	+ve		68.	0.0004	0.0023	Hs.535192	Eukaryotic translation elongation factor 1 alpha 1 (EEF1A1)	EEF1A1	5.75	+ve		Hs.134662	6532			3138
	69.	0.0001	0	Hs.546434	V-set domain containing T cell activation inhibitor 1 (VTCN1)	VTCN1	-	+ve		69.	0.0001	0.0006	Hs.446574	Thymosin beta 10 (TMSB10)	TMSB10	6	+ve		Hs.591922	9748			80868
	70.	0.0001	0	Hs.660603	Epithelial cell transforming sequence 2 oncogene-like (ECT2L)	ECT2L	-	+ve		70.	0.0002	0.0013	Hs.118076	Ribosomal protein S4, X-linked (RPS4X)	RPS4X	6.5	+ve		Hs.546434	79679			100294252
	71.	0.0001	0	Hs.528821	Sperm associated antigen 17 (SPAG17)	SPAG17	-	+ve		71.	0.0002	0.0013	Hs.170622	Cofilin 1 (non-muscle) (CFL1)	CFL1	6.5	+ve		Hs.660603	345930		Hs.628678	7431
	72.	0.0001	0	Hs.459117	Family with sequence similarity 154, member B (FAM154B)	FAM154B	-	+ve		72.	0.0002	0.0013	Hs.300772	Tropomyosin 2 (beta) (TPM2)	TPM2	6.5	+ve		Hs.528821	200162		Hs.534770	5315
	73.	0.0001	0	Hs.303208	SH2 domain containing 4A (SH2D4A)	SH2D4A	-	+ve		73.	0.0001	0.0007	Hs.504687	Myosin, light chain 9, regulatory (MYL9)	MYL9	7	+ve		Hs.459117	283726		Hs.444467	NA
	74.	0.0001	0	Hs.333383	Ficolin (collagen/fibrinogen domain containing) 3 (Hakata antigen) (FCN3)	FCN3	-	+ve		74.	0.0001	0.0007	Hs.515371	Calpain, small subunit 1 (CAPNS1)	CAPNS1	7	+ve		Hs.303208	63898		Hs.522584	7114
	75.	0.0001	0	Hs.257045	Bactericidal/permeability-increasing protein-like 1 (BPIL1)	BPIL1	-	+ve		75.	0.0001	0.0007	Hs.111903	Fc fragment of IgG, receptor, transporter, alpha (FCGRT)	FCGRT	7	+ve		Hs.333383	8547		Hs.355264	1534
	76.	0.0001	0	Hs.58650	Hedgehog acyltransferase (HHAT)	HHAT	-	+ve		76.	0.0001	0.0007	Hs.54457	CD81 molecule (CD81)	CD81	7	+ve		Hs.257045	80341		Hs.406300	9349
	77.	0.0001	0	Hs.172510	Chromosome 1 open reading frame 88 (C1orf88)	C1orf88	-	+ve		77.	0.0001	0.0007	Hs.77274	Plasminogen activator, urokinase (PLAU)	PLAU	7	+ve		Hs.58650	55733		Hs.368934	125144
	78.	0.0001	0	Hs.23245	EF-hand calcium binding domain 1 (EFCAB1)	EFCAB1	-	+ve		78.	0.0001	0.0007	Hs.514535	Lectin, galactoside-binding, soluble, 3 binding protein (LGALS3BP)	LGALS3BP	7	+ve		Hs.172510	128344		Hs.532359	6125
	79.	0.0001	0	Hs.713979	UDP-N-acetyl-alpha-D-galactosamine:polypeptide N-acetylgalactosaminyltransferase 4 (GalNAc-T4) (GALNT4)	GALNT4	-	+ve		79.	0.0001	0.0007	Hs.1063	Small nuclear ribonucleoprotein polypeptide C (SNRPC)	SNRPC	7	+ve		Hs.23245	79645		Hs.654422	7846
	80.	0.0001	0	Hs.272813	Dual oxidase 1 (DUOX1)	DUOX1	-	+ve		80.	0.0001	0.0007	Hs.144941	Leucine rich repeat containing 41 (LRRC41)	LRRC41	7	+ve		Hs.713979	8693		Hs.531856	60674
	81.	0.0001	0	Hs.161377	Peroxisomal biogenesis factor 13 (PEX13)	PEX13	-	+ve		81.	0.0001	0.0007	Hs.178551	Ribosomal protein L8 (RPL8)	RPL8	7	+ve		Hs.272813	53905			91687
	82.	0.0001	0	Hs.359393	Sterile alpha motif domain containing 12 (SAMD12)	SAMD12	-	+ve		82.	0.0001	0.0007	Hs.31334	PRP6 pre-mRNA processing factor 6 homolog (S. cerevisiae) (PRPF6)	PRPF6	7	+ve		Hs.161377	5194		Hs.535192	1915
	83.	0.0001	0	Hs.721404	Phosphodiesterase 4D, cAMP-specific (phosphodiesterase E3 dunce homolog, Drosophila) (PDE4D)	PDE4D	-	+ve		83.	0.0002	0.0014	Hs.513490	Aldolase A, fructose-bisphosphate (ALDOA)	ALDOA	7	+ve		Hs.359393	401474		Hs.446574	9168
	84.	0.0001	0	Hs.267038	Premature ovarian failure, 1B (POF1B)	POF1B	-	+ve		84.	0.0006	0.0042	Hs.523004	Prosaposin (PSAP)	PSAP	7	+ve		Hs.721404	5144		Hs.118076	6191
	85.	0.0001	0	Hs.226568	ATP-binding cassette, sub-family A (ABC1), member 13 (ABCA13)	ABCA13	-	+ve		85.	0.0003	0.0022	Hs.5662	Guanine nucleotide binding protein (G protein), beta polypeptide 2-like 1 (GNB2L1)	GNB2L1	7.33333	+ve		Hs.267038	79983		Hs.170622	1072
	86.	0.0001	0	Hs.654542	Bradykinin receptor B2 (BDKRB2)	BDKRB2	-	+ve		86.	0.0002	0.0015	Hs.522632	TIMP metallopeptidase inhibitor 1 (TIMP1)	TIMP1	7.5	+ve		Hs.226568	154664		Hs.300772	7169
	87.	0.0001	0	Hs.201378	Dynein, axonemal, heavy chain 12 (DNAH12)	DNAH12	-	+ve		87.	0.0002	0.0015	Hs.8102	Ribosomal protein S20 (RPS20)	RPS20	7.5	+ve		Hs.654542	624		Hs.504687	10398
	88.	0.0001	0	Hs.446484	Transcribed locus		-	+ve		88.	0.0001	0.0008	Hs.74368	Cytoskeleton-associated protein 4 (CKAP4)	CKAP4	8	+ve		Hs.201378	201625		Hs.515371	826
	89.	0.0001	0	Hs.183656	Vanin 3 (VNN3)	VNN3	-	+ve		89.	0.0001	0.0008	Hs.414565	Chloride intracellular channel 1 (CLIC1)	CLIC1	8	+ve		Hs.446484	NA		Hs.111903	2217
	90.	0.0001	0	Hs.522109	Solute carrier family 6 (amino acid transporter), member 14 (SLC6A14)	SLC6A14	-	+ve		90.	0.0001	0.0008	Hs.571841	Ribosomal protein L7 (RPL7)	RPL7	8	+ve		Hs.183656	55350		Hs.54457	975
	91.	0.0001	0	Hs.535415	Ig rearranged gamma-chain mRNA, subgroup VH2, V-D-J region		-	+ve		91.	0.0001	0.0008	Hs.10326	Coatomer protein complex, subunit epsilon (COPE)	COPE	8	+ve		Hs.522109	11254		Hs.77274	5328
	92.	0.0001	0	Hs.2233	Colony stimulating factor 3 (granulocyte) (CSF3)	CSF3	-	+ve		92.	0.0001	0.0008	Hs.76686	Glutathione peroxidase 1 (GPX1)	GPX1	8	+ve		Hs.535415	NA		Hs.514535	3959
	93.	0.0001	0	Hs.226268	Chromosome 6 open reading frame 58 (C6orf58)	C6orf58	-	+ve		93.	0.0001	0.0008	Hs.654610	Keratin 4 (KRT4)	KRT4	8	+ve		Hs.2233	1440		Hs.1063	6631
	94.	0.0001	0	Hs.213762	WD repeat domain 49 (WDR49)	WDR49	-	+ve		94.	0.0001	0.0008	Hs.479747	Breast cancer anti-estrogen resistance 1 (BCAR1)	BCAR1	8	+ve		Hs.226268	352999		Hs.144941	10489
	95.	0.0001	0	Hs.369265	Interleukin-1 receptor-associated kinase 3 (IRAK3)	IRAK3	-	+ve		95.	0.0002	0.0016	Hs.449621	Immunoglobulin kappa constant (IGKC)	IGKC	8	+ve		Hs.213762	151790		Hs.178551	6132
	96.	0.0001	0	Hs.94367	NK2 homeobox 1 (NKX2-1)	NKX2-1	-	+ve		96.	0.0001	0.0009	Hs.406423	Splicing factor 3b, subunit 2, 145kDa (SF3B2)	SF3B2	9	+ve		Hs.369265	11213		Hs.31334	24148
	97.	0.0001	0	Hs.309158	CD200 receptor 1 (CD200R1)	CD200R1	-	+ve		97.	0.0001	0.0009	Hs.533273	Ubiquitin-like modifier activating enzyme 1 (UBA1)	UBA1	9	+ve		Hs.94367	7080		Hs.513490	226
	98.	0.0001	0	Hs.327794	Stomatin (EPB72)-like 3 (STOML3)	STOML3	-	+ve		98.	0.0001	0.0009	Hs.172928	Collagen, type I, alpha 1 (COL1A1)	COL1A1	9	+ve		Hs.309158	131450		Hs.523004	5660
	99.	0.0001	0	Hs.659395	YSK4 Sps1/Ste20-related kinase homolog (S. cerevisiae) (YSK4)	YSK4	-	+ve		99.	0.0001	0.0009	Hs.524219	Triosephosphate isomerase 1 (TPI1)	TPI1	9	+ve		Hs.327794	161003		Hs.5662	10399
	100.	0.0001	0	Hs.150366	Matrilin 1, cartilage matrix protein (MATN1)	MATN1	-	+ve		100.	0.0001	0.0009	Hs.449585	Immunoglobulin lambda locus (IGL@)	IGL@	9	+ve		Hs.659395	80122		Hs.522632	7076
	101.	0.0001	0	Hs.150878	Membrane-spanning 4-domains, subfamily A, member 8B (MS4A8B)	MS4A8B	-	+ve		101.	0.0002	0.0019	Hs.499839	Ribosomal protein L7a (RPL7A)	RPL7A	9.5	+ve		Hs.150366	4146		Hs.8102	6224
	102.	0.0001	0	Hs.402200	Leucine-rich repeats and IQ motif containing 1 (LRRIQ1)	LRRIQ1	-	+ve		102.	0.0002	0.0019	Hs.511605	Annexin A2 (ANXA2)	ANXA2	9.5	+ve		Hs.150878	83661		Hs.74368	10970
	103.	0.0001	0	Hs.529117	Cytochrome P450, family 2, subfamily B, polypeptide 7 pseudogene 1 (CYP2B7P1)	CYP2B7P1	-	+ve		103.	0.0002	0.0019	Hs.419463	Ribosomal protein L23a (RPL23A)	RPL23A	9.5	+ve		Hs.402200	84125		Hs.414565	1192
	104.	0.0001	0	Hs.326303	Chromosome 12 open reading frame 74 (C12orf74)	C12orf74	-	+ve		104.	0.0001	0.001	Hs.528668	Ribosomal protein L6 (RPL6)	RPL6	10	+ve		Hs.529117	1556		Hs.571841	6129
	105.	0.0001	0	Hs.509165	Surfactant associated 3 (SFTA3)	SFTA3	-	+ve		105.	0.0001	0.001	Hs.517249	Nicastrin (NCSTN)	NCSTN	10	+ve		Hs.326303	338809		Hs.10326	11316
	106.	0.0001	0	Hs.708180	Transcribed locus		-	+ve		106.	0.0001	0.001	Hs.491582	Plasminogen activator, tissue (PLAT)	PLAT	10	+ve		Hs.509165	253970		Hs.76686	2876
	107.	0.0001	0	Hs.534342	Advanced glycosylation end product-specific receptor (AGER)	AGER	-	+ve		107.	0.0002	0.002	Hs.513083	Ribosomal protein L9 (RPL9)	RPL9	10	+ve		Hs.708180	NA		Hs.654610	3851
	108.	0.0001	0	Hs.156962	Tetraspanin 19 (TSPAN19)	TSPAN19	-	+ve		108.	0.0001	0.0011	Hs.544577	Glyceraldehyde-3-phosphate dehydrogenase (GAPDH)	GAPDH	11	+ve		Hs.534342	177		Hs.479747	9564
	109.	0.0001	0	Hs.714046	Transcribed locus		-	+ve		109.	0.0001	0.0011	Hs.186350	Ribosomal protein L4 (RPL4)	RPL4	11	+ve		Hs.156962	144448		Hs.449621	3514
	110.	0.0001	0	Hs.512782	DPY30 domain containing 2 (DYDC2)	DYDC2	-	+ve		110.	0.0001	0.0011	Hs.180909	Peroxiredoxin 1 (PRDX1)	PRDX1	11	+ve		Hs.714046	NA			4917
	111.	0.0001	0	Hs.253495	Surfactant protein D (SFTPD)	SFTPD	-	+ve		111.	0.0001	0.0011	Hs.546283	Ribosomal protein L6 (RPL6)	RPL6	11	+ve		Hs.512782	84332			28299
	112.	0.0001	0	Hs.439583	Low density lipoprotein receptor class A domain containing 1 (LDLRAD1)	LDLRAD1	-	+ve		112.	0.0001	0.0011	Hs.546285	Ribosomal protein, large, P0 (RPLP0)	RPLP0	11	+ve		Hs.253495	6441			28875
	113.	0.0001	0	Hs.722306	Transcribed locus		-	+ve		113.	0.0001	0.0011	Hs.144835	Eukaryotic translation elongation factor 1 gamma (EEF1G)	EEF1G	11	+ve		Hs.439583	388633			28912
	114.	0.0001	0	Hs.391527	Transcribed locus		-	+ve		114.	0.0001	0.0011	Hs.696211	Major histocompatibility complex, class II, DR beta 1 (HLA-DRB1)	HLA-DRB1	11	+ve		Hs.722306	NA			28923
	115.	0	0	Hs.719995	Transcribed locus		-	+ve		115.	0.0001	0.0011	Hs.171844	Poliovirus receptor (PVR)	PVR	11	+ve		Hs.391527	NA			50802
	116.	0	0	Hs.707396	Transcribed locus		-	+ve		116.	0.0001	0.0011	Hs.446522	Ribosomal protein L14 (RPL14)	RPL14	11	+ve		Hs.719995	NA			100132330
	117.	0	0	Hs.712835	Transcribed locus		-	+ve		117.	0.0001	0.0011	Hs.523084	Surfactant protein A1 (SFTPA1)	SFTPA1	11	+ve		Hs.707396	NA		Hs.406423	10992
	118.	0.0028	0.0002	Hs.631946	Mucin 7, secreted (MUC7)	MUC7	14	+ve		118.	0.0003	0.0034	Hs.437277	Sequestosome 1 (SQSTM1)	SQSTM1	11.3333	+ve		Hs.712835	22800		Hs.533273	7317
	119.	0.0224	0.0018	Hs.529517	Lactotransferrin (LTF)	LTF	12.4444	+ve		119.	0.0001	0.0012	Hs.646346	Growth arrest-specific 6 (GAS6)	GAS6	12	+ve		Hs.631946	4589		Hs.172928	1277
	120.	0.0011	0.0001	Hs.643447	Intercellular adhesion molecule 1 (ICAM1)	ICAM1	11	+ve		120.	0.0001	0.0012	Hs.368376	Signal recognition particle receptor (docking protein) (SRPR)	SRPR	12	+ve		Hs.529517	4057		Hs.524219	7167
	121.	0.001	0.0001	Hs.653859	Ets homologous factor (EHF)	EHF	10	+ve		121.	0.0005	0.0063	Hs.369397	Transforming growth factor, beta-induced, 68kDa (TGFBI)	TGFBI	12.6	+ve		Hs.643447	3383		Hs.449585	3537
	122.	0.0009	0.0001	Hs.404466	Cysteine-rich secretory protein 3 (CRISP3)	CRISP3	9	+ve		122.	0.0001	0.0013	Hs.445570	CD63 molecule (CD63)	CD63	13	+ve		Hs.653859	26298			28786
	123.	0.0009	0.0001	Hs.558314	Ceruloplasmin (ferroxidase) (CP)	CP	9	+ve		123.	0.0001	0.0013	Hs.356331	Peptidylprolyl isomerase A (cyclophilin A) (PPIA)	PPIA	13	+ve		Hs.404466	10321			28793
	124.	0.0024	0.0003	Hs.590958	FBJ murine osteosarcoma viral oncogene homolog B (FOSB)	FOSB	8	+ve		124.	0.0001	0.0014	Hs.5258	Melanoma antigen family D, 1 (MAGED1)	MAGED1	14	+ve		Hs.558314	1356			28796
	125.	0.0008	0.0001	Hs.279611	Deleted in malignant brain tumors 1 (DMBT1)	DMBT1	8	+ve		125.	0.0001	0.0014	Hs.534404	Ribosomal protein L10 (RPL10)	RPL10	14	+ve			84343			28797
	126.	0.0008	0.0001	Hs.614734	Prominin 1 (PROM1)	PROM1	8	+ve		126.	0.0001	0.0015	Hs.410977	Transgelin (TAGLN)	TAGLN	15	+ve		Hs.590958	2354			28815
	127.	0.0013	0.0002	Hs.708190	KIAA1324 (KIAA1324)	KIAA1324	6.5	+ve		127.	0.0001	0.0015	Hs.632717	Myosin, light chain 6, alkali, smooth muscle and non-muscle (MYL6)	MYL6	15	+ve		Hs.279611	1755			28823
	128.	0.0006	0.0001	Hs.591833	Scavenger receptor class A, member 5 (putative) (SCARA5)	SCARA5	6	+ve		128.	0.0002	0.0031	Hs.607212	Insulin-like growth factor binding protein 5 (IGFBP5)	IGFBP5	15.5	+ve		Hs.614734	8842			28831
	129.	0.0006	0.0001	Hs.518089	Solute carrier family 15 (H+/peptide transporter), member 2 (SLC15A2)	SLC15A2	6	+ve		129.	0.0001	0.0017	Hs.523215	NADH dehydrogenase (ubiquinone) 1 beta subcomplex, 8, 19kDa (NDUFB8)	NDUFB8	17	+ve		Hs.708190	57535			100290481
	130.	0.0017	0.0003	Hs.408153	Proline rich 4 (lacrimal) (PRR4)	PRR4	5.66667	+ve		130.	0.0001	0.0018	Hs.514581	Actin, gamma 1 (ACTG1)	ACTG1	18	+ve		Hs.591833	286133			100423062
	131.	0.0011	0.0002	Hs.723876	Low density lipoprotein receptor (LDLR)	LDLR	5.5	+ve		131.	0.0001	0.0019	Hs.518464	Proteasome (prosome, macropain) 26S subunit, non-ATPase, 2 (PSMD2)	PSMD2	19	+ve		Hs.518089	6565		Hs.499839	6130
	132.	0.001	0.0002	Hs.514941	Mov10, Moloney leukemia virus 10, homolog (mouse) (MOV10)	MOV10	5	+ve		132.	0.0002	0.0039	Hs.513617	Matrix metallopeptidase 2 (gelatinase A, 72kDa gelatinase, 72kDa type IV collagenase) (MMP2)	MMP2	19.5	+ve		Hs.408153	5554		Hs.511605	302
	133.	0.0005	0.0001	Hs.591047	Sodium channel, nonvoltage-gated 1 alpha (SCNN1A)	SCNN1A	5	+ve		133.	0.0001	0.0022	Hs.433529	Ribosomal protein S11 (RPS11)	RPS11	22	+ve			11272		Hs.419463	6147
	134.	0.0005	0.0001	Hs.460	Activating transcription factor 3 (ATF3)	ATF3	5	+ve		134.	0.0001	0.0023	Hs.489142	Collagen, type I, alpha 2 (COL1A2)	COL1A2	23	+ve			50840			647099
	135.	0.0005	0.0001	Hs.164226	Thrombospondin 1 (THBS1)	THBS1	5	+ve		135.	0.0002	0.005	Hs.370771	Cyclin-dependent kinase inhibitor 1A (p21, Cip1) (CDKN1A)	CDKN1A	25	+ve		Hs.723876	NA		Hs.528668	6128
	136.	0.0005	0.0001	Hs.709196	Carcinoembryonic antigen-related cell adhesion molecule 5 (CEACAM5)	CEACAM5	5	+ve		136.	0.0001	0.0026	Hs.119598	Ribosomal protein L3 (RPL3)	RPL3	26	+ve		Hs.514941	4343		Hs.517249	23385
	137.	0.0005	0.0001	Hs.350899	Calpain 2, (m/II) large subunit (CAPN2)	CAPN2	5	+ve		137.	0.0001	0.0027	Hs.449909	Ribosomal protein SA (RPSA)	RPSA	27	+ve		Hs.591047	6337		Hs.491582	5327
	138.	0.0019	0.0004	Hs.518236	Sec61 alpha 1 subunit (S. cerevisiae) (SEC61A1)	SEC61A1	4.75	+ve		138.	0.0003	0.0119	Hs.524910	Ferritin, heavy polypeptide 1 (FTH1)	FTH1	39.6667	+ve		Hs.460	467		Hs.513083	6133
	139.	0.0009	0.0002	Hs.363396	Complement factor H (CFH)	CFH	4.5	+ve		139.	0.0001	0.004	Hs.1074	Surfactant protein C (SFTPC)	SFTPC	40	+ve		Hs.164226	7057		Hs.544577	2597
	140.	0.0009	0.0002	Hs.723152	Cytochrome b reductase 1 (CYBRD1)	CYBRD1	4.5	+ve		140.	0.0001	0.006	Hs.420269	Collagen, type VI, alpha 2 (COL6A2)	COL6A2	60	+ve		Hs.709196	1048		Hs.186350	6124
	141.	0.0034	0.0008	Hs.445981	Catenin (cadherin-associated protein), alpha 1, 102kDa (CTNNA1)	CTNNA1	4.25	+ve		141.	0.0001	0.0065	Hs.433670	Ferritin, light polypeptide (FTL)	FTL	65	+ve		Hs.350899	824			595097
	142.	0.0017	0.0004	Hs.654922	Thioredoxin reductase 1 (TXNRD1)	TXNRD1	4.25	+ve		142.	0.0003	0.0235	Hs.723885	Quiescin Q6 sulfhydryl oxidase 1 (QSOX1)	QSOX1	78.3333	+ve		Hs.518236	29927		Hs.180909	5052
	143.	0.0012	0.0003	Hs.719955	Single-chain Fv fragment (SCFV)	SCFV	4	+ve		143.	0	0.0004	Hs.560655	Ribosomal protein SA pseudogene 58 (RPSAP58)	RPSAP58	-	+ve		Hs.363396	3075		Hs.546283	6128
	144.	0.0008	0.0002	Hs.489615	Nicotinamide phosphoribosyltransferase (NAMPT)	NAMPT	4	+ve		144.	0	0.0004	Hs.703237	Thymosin beta 4, X-linked (TMSB4X)	TMSB4X	-	+ve		Hs.723152	NA		Hs.546285	6175
	145.	0.0008	0.0002	Hs.8364	Pyruvate dehydrogenase kinase, isozyme 4 (PDK4)	PDK4	4	+ve		145.	0	0.0004	Hs.421257	CDNA clone IMAGE:6732612		-	+ve		Hs.445981	1495		Hs.144835	1937
	146.	0.0004	0.0001	Hs.719809	Hypothetical protein LOC100287415 (LOC100287415)	LOC100287415	4	+ve		146.	0	0.0004	Hs.389107	ATPase, H+ transporting, lysosomal 16kDa, V0 subunit c (ATP6V0C)	ATP6V0C	-	+ve		Hs.654922	NA			64852
	147.	0.0004	0.0001	Hs.258576	Claudin 12 (CLDN12)	CLDN12	4	+ve		147.	0	0.0004	Hs.519783	KIAA1191 (KIAA1191)	KIAA1191	-	+ve		Hs.719955	652070		Hs.696211	3123
	148.	0.0004	0.0001	Hs.439060	Claudin 1 (CLDN1)	CLDN1	4	+ve		148.	0	0.0004	Hs.179986	Flotillin 1 (FLOT1)	FLOT1	-	+ve		Hs.489615	10135			3125
	149.	0.0004	0.0001	Hs.82848	Selectin L (SELL)	SELL	4	+ve		149.	0	0.0004	Hs.372579	Vasorin (VASN)	VASN	-	+ve		Hs.8364	5166			3126
	150.	0.0004	0.0001	Hs.715373	CDNA FLJ53752 complete cds, highly similar to Heat shock 70 kDa protein 1		4	+ve		150.	0	0.0004	Hs.474251	Scavenger receptor class F, member 2 (SCARF2)	SCARF2	-	+ve		Hs.719809	100287415		Hs.171844	5817
	151.	0.0004	0.0001	Hs.323562	Magnesium transporter 1 (MAGT1)	MAGT1	4	+ve		151.	0	0.0004	Hs.632304	Transcribed locus, strongly similar to NP_000961.2 ribosomal protein L6 [Homo sapiens]		-	+ve		Hs.258576	9069		Hs.446522	NA
	152.	0.0004	0.0001	Hs.700576	ATP-binding cassette, sub-family D (ALD), member 3 (ABCD3)	ABCD3	4	+ve		152.	0	0.0004	Hs.69494	Transcribed locus, strongly similar to NP_001002912.4 hypothetical protein LOC127254 [Homo sapiens]		-	+ve		Hs.439060	9076		Hs.523084	653509
	153.	0.0004	0.0001	Hs.591293	Activated leukocyte cell adhesion molecule (ALCAM)	ALCAM	4	+ve		153.	0	0.0004	Hs.91566	Transmembrane protein 115 (TMEM115)	TMEM115	-	+ve		Hs.82848	6401			729238
	154.	0.0004	0.0001	Hs.408458	WW domain containing E3 ubiquitin protein ligase 2 (WWP2)	WWP2	4	+ve		154.	0	0.0004	Hs.703358	Transcribed locus		-	+ve			6402		Hs.437277	8878
	155.	0.0004	0.0001	Hs.505654	Integrin, alpha 5 (fibronectin receptor, alpha polypeptide) (ITGA5)	ITGA5	4	+ve		155.	0	0.0004	Hs.707184	Transcribed locus		-	+ve		Hs.715373	NA		Hs.646346	2621
	156.	0.0004	0.0001	Hs.25338	Protease, serine, 23 (PRSS23)	PRSS23	4	+ve		156.	0	0.0005	Hs.467125	Adaptor-related protein complex 2, alpha 1 subunit (AP2A1)	AP2A1	-	+ve		Hs.323562	84061		Hs.368376	6734
	157.	0.0004	0.0001	Hs.241551	Chloride channel accessory 2 (CLCA2)	CLCA2	4	+ve		157.	0	0.0005	Hs.522819	Interleukin-1 receptor-associated kinase 1 (IRAK1)	IRAK1	-	+ve		Hs.700576	5825		Hs.369397	7045
	158.	0.0004	0.0001	Hs.135646	E74-like factor 1 (ets domain transcription factor) (ELF1)	ELF1	4	+ve		158.	0	0.0005	Hs.314359	Eukaryotic translation initiation factor 3, subunit K (EIF3K)	EIF3K	-	+ve		Hs.591293	214		Hs.445570	967
	159.	0.0004	0.0001	Hs.591908	A kinase (PRKA) anchor protein 2 (AKAP2)	AKAP2	4	+ve		159.	0	0.0005	Hs.647421	GABA(A) receptor-associated protein (GABARAP)	GABARAP	-	+ve		Hs.408458	11060		Hs.356331	5478
	160.	0.0004	0.0001	Hs.75256	Regulator of G-protein signaling 1 (RGS1)	RGS1	4	+ve		160.	0	0.0005	Hs.499484	Transcribed locus		-	+ve		Hs.505654	3678		Hs.5258	9500
	161.	0.0004	0.0001	Hs.99120	DEAD (Asp-Glu-Ala-Asp) box polypeptide 3, Y-linked (DDX3Y)	DDX3Y	4	+ve		161.	0	0.0005	Hs.374650	Interferon induced transmembrane protein 3 (1-8U) (IFITM3)	IFITM3	-	+ve		Hs.25338	11098		Hs.534404	6134
	162.	0.0022	0.0006	Hs.419240	Solute carrier family 2 (facilitated glucose transporter), member 3 (SLC2A3)	SLC2A3	3.66667	+ve		162.	0	0.0005	Hs.445351	Lectin, galactoside-binding, soluble, 1 (LGALS1)	LGALS1	-	+ve		Hs.241551	9635		Hs.410977	6876
	163.	0.0011	0.0003	Hs.437191	Polymerase I and transcript release factor (PTRF)	PTRF	3.66667	+ve		163.	0	0.0005	Hs.592164	Protein O-fucosyltransferase 2 (POFUT2)	POFUT2	-	+ve		Hs.135646	1997			9159
	164.	0.0007	0.0002	Hs.369430	Peptidylglycine alpha-amidating monooxygenase (PAM)	PAM	3.5	+ve		164.	0	0.0005	Hs.723134	Synovial apoptosis inhibitor 1, synoviolin (SYVN1)	SYVN1	-	+ve		Hs.591908	11217		Hs.632717	4637
	165.	0.0007	0.0002	Hs.723915	EH-domain containing 2 (EHD2)	EHD2	3.5	+ve		165.	0	0.0005	Hs.591785	Immediate early response 3 (IER3)	IER3	-	+ve			114299			6601
	166.	0.0007	0.0002	Hs.610137	Similar to hCG1812074 (LOC100293559)	LOC100293559	3.5	+ve		166.	0	0.0006	Hs.522868	Deleted in azoospermia 1 (DAZ1)	DAZ1	-	+ve			445815		Hs.607212	3488
	167.	0.0007	0.0002	Hs.298654	Dual specificity phosphatase 6 (DUSP6)	DUSP6	3.5	+ve		167.	0	0.0006	Hs.35052	Transcribed locus		-	+ve		Hs.75256	5996		Hs.523215	4714
	168.	0.0007	0.0002	Hs.411501	Keratin 7 (KRT7)	KRT7	3.5	+ve		168.	0	0.0006	Hs.708120	Transcribed locus, strongly similar to NP_031419.1 actin, cytoplasmic 1 [Mus musculus]		-	+ve		Hs.99120	8653		Hs.514581	71
	169.	0.0007	0.0002	Hs.195464	Filamin A, alpha (FLNA)	FLNA	3.5	+ve		169.	0	0.0006	Hs.78061	Transcription factor 21 (TCF21)	TCF21	-	+ve		Hs.419240	6515		Hs.518464	5708
	170.	0.0007	0.0002	Hs.74034	Caveolin 1, caveolae protein, 22kDa (CAV1)	CAV1	3.5	+ve		170.	0	0.0006	Hs.356190	Ubiquitin B (UBB)	UBB	-	+ve		Hs.437191	284119		Hs.513617	4313
	171.	0.0007	0.0002	Hs.25155	Neuroepithelial cell transforming 1 (NET1)	NET1	3.5	+ve		171.	0	0.0006	Hs.138860	Rho GTPase activating protein 1 (ARHGAP1)	ARHGAP1	-	+ve		Hs.369430	5066		Hs.433529	6205
	172.	0.0007	0.0002	Hs.339278	Coatomer protein complex, subunit beta 1 (COPB1)	COPB1	3.5	+ve		172.	0	0.0006	Hs.661894	Transcribed locus, strongly similar to XP_899061.1 PREDICTED: hypothetical protein [Mus musculus]		-	+ve		Hs.723915	NA		Hs.489142	1278
	173.	0.0007	0.0002	Hs.647061	Elastin (ELN)	ELN	3.5	+ve		173.	0	0.0006	Hs.371001	Eukaryotic translation initiation factor 3, subunit B (EIF3B)	EIF3B	-	+ve		Hs.610137	8935		Hs.370771	1026
	174.	0.0007	0.0002	Hs.528300	Pitrilysin metallopeptidase 1 (PITRM1)	PITRM1	3.5	+ve		174.	0	0.0006	Hs.516711	Chondroitin polymerizing factor (CHPF)	CHPF	-	+ve			100293559		Hs.119598	6122
	175.	0.0017	0.0005	Hs.122523	Staphylococcal nuclease and tudor domain containing 1 (SND1)	SND1	3.4	+ve		175.	0	0.0006	Hs.654447	Cathepsin D (CTSD)	CTSD	-	+ve		Hs.298654	1848		Hs.449909	3921
	176.	0.0044	0.0013	Hs.274402	Heat shock 70kDa protein 1A (HSPA1A)	HSPA1A	3.38462	+ve		176.	0	0.0006	Hs.484188	ATPase, H+ transporting, lysosomal 9kDa, V0 subunit e1 (ATP6V0E1)	ATP6V0E1	-	+ve			100131490			574040
	177.	0.001	0.0003	Hs.642817	Toll-like receptor adaptor molecule 2 (TICAM2)	TICAM2	3.33333	+ve		177.	0	0.0006	Hs.653349	CD99 molecule (CD99)	CD99	-	+ve		Hs.411501	3855		Hs.524910	2495
	178.	0.0026	0.0008	Hs.517033	Transglutaminase 2 (C polypeptide, protein-glutamine-gamma-glutamyltransferase) (TGM2)	TGM2	3.25	+ve		178.	0	0.0007	Hs.387576	Transcribed locus, strongly similar to NP_001026007.1 ribosomal protein S3 [Gallus gallus]		-	+ve		Hs.195464	2316			7439
	179.	0.0016	0.0005	Hs.643658	Nuclear receptor coactivator 4 (NCOA4)	NCOA4	3.2	+ve		179.	0	0.0007	Hs.335079	Microtubule-associated protein 1B (MAP1B)	MAP1B	-	+ve		Hs.74034	857		Hs.1074	6440
	180.	0.0009	0.0003	Hs.524579	Lysozyme (renal amyloidosis) (LYZ)	LYZ	3	+ve		180.	0	0.0007	Hs.406620	Ribosomal protein S10 (RPS10)	RPS10	-	+ve		Hs.25155	10276		Hs.420269	1292
	181.	0.0009	0.0003	Hs.4	Alcohol dehydrogenase 1B (class I), beta polypeptide (ADH1B)	ADH1B	3	+ve		181.	0	0.0008	Hs.440900	HLA-B associated transcript 3 (BAT3)	BAT3	-	+ve		Hs.339278	1315		Hs.433670	2512
	182.	0.0006	0.0002	Hs.67928	E74-like factor 3 (ets domain transcription factor, epithelial-specific ) (ELF3)	ELF3	3	+ve		182.	0	0.0008	Hs.44017	Mitochondrial ribosomal protein L41 (MRPL41)	MRPL41	-	+ve		Hs.647061	2006		Hs.723885	NA
	183.	0.0006	0.0002	Hs.406678	Acyl-CoA synthetase long-chain family member 1 (ACSL1)	ACSL1	3	+ve		183.	0	0.0009	Hs.503911	Nicotinamide N-methyltransferase (NNMT)	NNMT	-	+ve		Hs.528300	10531		Hs.560655	388524
	184.	0.0006	0.0002	Hs.524430	Nuclear receptor subfamily 4, group A, member 1 (NR4A1)	NR4A1	3	+ve		184.	0	0.001	Hs.498569	Ribosomal protein S2 (RPS2)	RPS2	-	+ve		Hs.122523	27044			100289874
	185.	0.0006	0.0002	Hs.487046	Superoxide dismutase 2, mitochondrial (SOD2)	SOD2	3	+ve		185.	0	0.0011	Hs.518731	Ubiquitin carboxyl-terminal esterase L1 (ubiquitin thiolesterase) (UCHL1)	UCHL1	-	+ve		Hs.274402	3303		Hs.703237	7114
	186.	0.0006	0.0002	Hs.370024	SEC31 homolog A (S. cerevisiae) (SEC31A)	SEC31A	3	+ve		186.	0	0.0011	Hs.522401	Family with sequence similarity 129, member B (FAM129B)	FAM129B	-	+ve		Hs.642817	51014		Hs.421257	6129
	187.	0.0003	0.0001	Hs.518727	RNA binding motif protein 47 (RBM47)	RBM47	3	+ve		187.	0	0.0011	Hs.356366	Ribosomal protein S2 (RPS2)	RPS2	-	+ve			353376		Hs.389107	527
	188.	0.0003	0.0001	Hs.302772	SH3 domain binding glutamic acid-rich protein like 2 (SH3BGRL2)	SH3BGRL2	3	+ve		188.	0	0.0012	Hs.536663	Integrin, beta 5 (ITGB5)	ITGB5	-	+ve			100302736		Hs.519783	375484
	189.	0.0003	0.0001	Hs.148778	Oxidation resistance 1 (OXR1)	OXR1	3	+ve		189.	0	0.0012	Hs.356572	Ribosomal protein S3A (RPS3A)	RPS3A	-	+ve		Hs.517033	7052		Hs.179986	10211
	190.	0.0003	0.0001	Hs.508284	F-box and leucine-rich repeat protein 3 (FBXL3)	FBXL3	3	+ve		190.	0	0.0013	Hs.616962	Growth differentiation factor 15 (GDF15)	GDF15	-	+ve		Hs.643658	8031		Hs.372579	114990
	191.	0.0003	0.0001	Hs.130014	CD302 molecule (CD302)	CD302	3	+ve		191.	0	0.0013	Hs.676750	Tubulin, alpha 1b (TUBA1B)	TUBA1B	-	+ve		Hs.524579	4069		Hs.474251	91179
	192.	0.0003	0.0001	Hs.286226	Myosin IC (MYO1C)	MYO1C	3	+ve		192.	0	0.0013	Hs.271605	ADAM metallopeptidase with thrombospondin type 1 motif, 8 (ADAMTS8)	ADAMTS8	-	+ve		Hs.1787	5354		Hs.632304	NA
	193.	0.0003	0.0001	Hs.500645	Aldehyde dehydrogenase 18 family, member A1 (ALDH18A1)	ALDH18A1	3	+ve		193.	0	0.0014	Hs.546286	Ribosomal protein S3 (RPS3)	RPS3	-	+ve		Hs.110837	10382		Hs.69494	NA
	194.	0.0003	0.0001	Hs.82432	Glycerol-3-phosphate dehydrogenase 1-like (GPD1L)	GPD1L	3	+ve		194.	0	0.0016	Hs.523185	Ribosomal protein L13a (RPL13A)	RPL13A	-	+ve		Hs.418167	213		Hs.91566	11070
	195.	0.0003	0.0001	Hs.43322	Protein kinase, AMP-activated, alpha 1 catalytic subunit (PRKAA1)	PRKAA1	3	+ve		195.	0	0.0018	Hs.433060	Acid phosphatase, prostate (ACPP)	ACPP	-	+ve		Hs.654425	7369		Hs.703358	NA
	196.	0.0003	0.0001	Hs.153952	5'-nucleotidase, ecto (CD73) (NT5E)	NT5E	3	+ve		196.	0	0.0019	Hs.703758	Transcribed locus		-	+ve		Hs.4	125		Hs.707184	NA
	197.	0.0003	0.0001	Hs.482910	Endoplasmic reticulum aminopeptidase 2 (ERAP2)	ERAP2	3	+ve		197.	0	0.0019	Hs.506997	Ribosomal protein S2 (RPS2)	RPS2	-	+ve		Hs.67928	1999		Hs.467125	160
	198.	0.0003	0.0001	Hs.478031	Solute carrier family 33 (acetyl-CoA transporter), member 1 (SLC33A1)	SLC33A1	3	+ve		198.	0	0.002	Hs.567699	Transcribed locus, strongly similar to NP_003964.3 ribosomal protein L14 [Homo sapiens]		-	+ve		Hs.406678	2180		Hs.522819	3654
	199.	0.0003	0.0001	Hs.446079	Carboxypeptidase D (CPD)	CPD	3	+ve		199.	0	0.002	Hs.438231	Tissue factor pathway inhibitor 2 (TFPI2)	TFPI2	-	+ve		Hs.524430	3164		Hs.314359	27335
	200.	0.0003	0.0001	Hs.720054	Tripartite motif-containing 26 (TRIM26)	TRIM26	3	+ve		200.	0	0.0021	Hs.689001	Hypothetical protein LOC100288550 (LOC100288550)	LOC100288550	-	+ve		Hs.487046	6648		Hs.647421	11337
	201.	0.0003	0.0001	Hs.335355	Solute carrier family 44, member 4 (SLC44A4)	SLC44A4	3	+ve		201.	0	0.0022	Hs.462998	Insulin-like growth factor binding protein 4 (IGFBP4)	IGFBP4	-	+ve		Hs.370024	22872		Hs.499484	NA
	202.	0.0003	0.0001	Hs.154654	Cytochrome P450, family 1, subfamily B, polypeptide 1 (CYP1B1)	CYP1B1	3	+ve		202.	0	0.0026	Hs.525232	Low density lipoprotein receptor-related protein 10 (LRP10)	LRP10	-	+ve			100499177		Hs.374650	10410
	203.	0.0003	0.0001	Hs.126517	CD55 molecule, decay accelerating factor for complement (Cromer blood group) (CD55)	CD55	3	+ve		203.	0	0.01	Hs.171995	Kallikrein-related peptidase 3 (KLK3)	KLK3	-	+ve		Hs.518727	54502		Hs.445351	3956
	204.	0.0003	0.0001	Hs.439726	Laminin, beta 2 (laminin S) (LAMB2)	LAMB2	3	+ve											Hs.302772	NA		Hs.592164	23275
	205.	0.0003	0.0001	Hs.272011	UDP-Gal:betaGlcNAc beta 1,4- galactosyltransferase, polypeptide 1 (B4GALT1)	B4GALT1	3	+ve											Hs.148778	55074		Hs.723134	NA
	206.	0.0003	0.0001	Hs.720859	Immunoglobulin heavy chain variable region (IGHV1-18 gene), clone A, sub_clone IgM3	IGHV1-18	3	+ve											Hs.508284	26224		Hs.591785	8870
	207.	0.0003	0.0001	Hs.567229	Aconitase 1, soluble (ACO1)	ACO1	3	+ve											Hs.130014	9936		Hs.522868	1617
	208.	0.0003	0.0001	Hs.581171	Transducin (beta)-like 1 X-linked receptor 1 (TBL1XR1)	TBL1XR1	3	+ve											Hs.286226	4641		Hs.35052	7009
	209.	0.0003	0.0001	Hs.335513	Coagulation factor XIII, A1 polypeptide (F13A1)	F13A1	3	+ve											Hs.500645	5832		Hs.708120	60
	210.	0.0003	0.0001	Hs.211600	Tumor necrosis factor, alpha-induced protein 3 (TNFAIP3)	TNFAIP3	3	+ve											Hs.82432	23171		Hs.78061	6943
	211.	0.0017	0.0006	Hs.280342	Protein kinase, cAMP-dependent, regulatory, type I, alpha (tissue specific extinguisher 1) (PRKAR1A)	PRKAR1A	2.83333	+ve											Hs.43322	5562		Hs.356190	7314
	212.	0.0014	0.0005	Hs.212838	Alpha-2-macroglobulin (A2M)	A2M	2.8	+ve											Hs.153952	4907			100133337
	213.	0.0011	0.0004	Hs.597216	Hypoxia inducible factor 1, alpha subunit (basic helix-loop-helix transcription factor) (HIF1A)	HIF1A	2.75	+ve											Hs.482910	64167		Hs.138860	392
	214.	0.0008	0.0003	Hs.468410	Endothelial PAS domain protein 1 (EPAS1)	EPAS1	2.66667	+ve											Hs.478031	9197		Hs.661894	NA
	215.	0.0008	0.0003	Hs.97439	5'-nucleotidase, cytosolic II (NT5C2)	NT5C2	2.66667	+ve											Hs.446079	1362		Hs.371001	8662
	216.	0.0026	0.001	Hs.510635	Immunoglobulin heavy constant gamma 1 (G1m marker) (IGHG1)	IGHG1	2.6	+ve											Hs.720054	7726		Hs.516711	79586
	217.	0.0013	0.0005	Hs.93675	Chromosome 10 open reading frame 10 (C10orf10)	C10orf10	2.6	+ve											Hs.335355	80736		Hs.654447	1509
	218.	0.0018	0.0007	Hs.720804	Hypothetical protein LOC100287276 (LOC100287276)	LOC100287276	2.57143	+ve											Hs.154654	1545			402778
	219.	0.001	0.0004	Hs.502328	CD44 molecule (Indian blood group) (CD44)	CD44	2.5	+ve											Hs.126517	1604		Hs.484188	8992
	220.	0.0005	0.0002	Hs.234642	Aquaporin 3 (Gill blood group) (AQP3)	AQP3	2.5	+ve											Hs.439726	3913		Hs.653349	4267
	221.	0.0005	0.0002	Hs.437957	Coronin 7 (CORO7)	CORO7	2.5	+ve											Hs.272011	2683		Hs.387576	NA
	222.	0.0005	0.0002	Hs.474737	Apolipoprotein L, 3 (APOL3)	APOL3	2.5	+ve											Hs.720859	NA		Hs.335079	4131
	223.	0.0005	0.0002	Hs.389461	Unc-45 homolog A (C. elegans) (UNC45A)	UNC45A	2.5	+ve											Hs.567229	48		Hs.406620	6204
	224.	0.0005	0.0002	Hs.432674	Leucyl-tRNA synthetase (LARS)	LARS	2.5	+ve											Hs.581171	79718		Hs.440900	7917
	225.	0.0005	0.0002	Hs.85155	Zinc finger protein 36, C3H type-like 1 (ZFP36L1)	ZFP36L1	2.5	+ve											Hs.335513	2162		Hs.44017	64975
	226.	0.0109	0.0044	Hs.370247	Amyloid beta (A4) precursor-like protein 2 (APLP2)	APLP2	2.47727	+ve											Hs.211600	7128		Hs.503911	4837
	227.	0.0012	0.0005	Hs.596449	Serpin peptidase inhibitor, clade H (heat shock protein 47), member 1, (collagen binding protein 1) (SERPINH1)	SERPINH1	2.4	+ve											Hs.280342	5573		Hs.498569	6187
	228.	0.0012	0.0005	Hs.567968	Calnexin (CANX)	CANX	2.4	+ve											Hs.212838	2		Hs.518731	7345
	229.	0.0014	0.0006	Hs.529782	Valosin-containing protein (VCP)	VCP	2.33333	+ve											Hs.597216	3091		Hs.522401	64855
	230.	0.0007	0.0003	Hs.435771	Apoptosis inhibitor 5 (API5)	API5	2.33333	+ve											Hs.468410	2034		Hs.356366	6187
	231.	0.0007	0.0003	Hs.76152	Aquaporin 1 (Colton blood group) (AQP1)	AQP1	2.33333	+ve											Hs.97439	22978		Hs.536663	3693
	232.	0.0007	0.0003	Hs.277704	Hypoxia up-regulated 1 (HYOU1)	HYOU1	2.33333	+ve											Hs.510635	2003		Hs.356572	6189
	233.	0.0007	0.0003	Hs.440544	Chloride intracellular channel 4 (CLIC4)	CLIC4	2.33333	+ve												3495		Hs.616962	9518
	234.	0.0007	0.0003	Hs.712555	Casein kinase 1, alpha 1 (CSNK1A1)	CSNK1A1	2.33333	+ve												3500		Hs.676750	10376
	235.	0.0007	0.0003	Hs.518326	Stress-associated endoplasmic reticulum protein 1 (SERP1)	SERP1	2.33333	+ve												3501			100288366
	236.	0.0018	0.0008	Hs.76392	Aldehyde dehydrogenase 1 family, member A1 (ALDH1A1)	ALDH1A1	2.25	+ve												3502		Hs.271605	11095
	237.	0.0009	0.0004	Hs.523774	EH-domain containing 1 (EHD1)	EHD1	2.25	+ve												3503		Hs.546286	6188
	238.	0.0009	0.0004	Hs.269512	Follistatin-like 1 (FSTL1)	FSTL1	2.25	+ve												3507		Hs.523185	23521
	239.	0.0015	0.0007	Hs.25647	FBJ murine osteosarcoma viral oncogene homolog (FOS)	FOS	2.14286	+ve												28396		Hs.433060	55
	240.	0.0025	0.0012	Hs.203717	Fibronectin 1 (FN1)	FN1	2.08333	+ve												152098		Hs.703758	NA
	241.	0.001	0.0005	Hs.497599	Tryptophanyl-tRNA synthetase (WARS)	WARS	2	+ve												100134256		Hs.506997	6187
	242.	0.001	0.0005	Hs.459106	Antizyme inhibitor 1 (AZIN1)	AZIN1	2	+ve												100290146		Hs.567699	NA
	243.	0.001	0.0005	Hs.595071	Glucosidase, alpha; neutral AB (GANAB)	GANAB	2	+ve												100290415		Hs.438231	7980
	244.	0.001	0.0005	Hs.76753	Endoglin (ENG)	ENG	2	+ve											Hs.93675	11067		Hs.689001	NA
	245.	0.0008	0.0004	Hs.279594	Tumor necrosis factor receptor superfamily, member 1A (TNFRSF1A)	TNFRSF1A	2	+ve											Hs.720804	100287276		Hs.462998	3487
	246.	0.0006	0.0003	Hs.476018	Catenin (cadherin-associated protein), beta 1, 88kDa (CTNNB1)	CTNNB1	2	+ve											Hs.502328	960		Hs.525232	26020
	247.	0.0006	0.0003	Hs.596074	N(alpha)-acetyltransferase 50, NatE catalytic subunit (NAA50)	NAA50	2	+ve											Hs.234642	360		Hs.171995	354
	248.	0.0006	0.0003	Hs.380774	DEAD (Asp-Glu-Ala-Asp) box polypeptide 3, X-linked (DDX3X)	DDX3X	2	+ve											Hs.437957	79585
	249.	0.0006	0.0003	Hs.631988	Discoidin domain receptor tyrosine kinase 1 (DDR1)	DDR1	2	+ve											Hs.474737	80833
	250.	0.0004	0.0002	Hs.517293	F11 receptor (F11R)	F11R	2	+ve											Hs.389461	55898
	251.	0.0004	0.0002	Hs.114309	Apolipoprotein L, 1 (APOL1)	APOL1	2	+ve											Hs.432674	51520
	252.	0.0004	0.0002	Hs.515162	Calreticulin (CALR)	CALR	2	+ve											Hs.85155	677
	253.	0.0004	0.0002	Hs.293689	Multiple coagulation factor deficiency 2 (MCFD2)	MCFD2	2	+ve											Hs.370247	334
	254.	0.0004	0.0002	Hs.513439	Galactosylceramidase (GALC)	GALC	2	+ve											Hs.596449	871
	255.	0.0004	0.0002	Hs.334534	Glucosamine (N-acetyl)-6-sulfatase (GNS)	GNS	2	+ve											Hs.567968	821
	256.	0.0004	0.0002	Hs.696238	Baculoviral IAP repeat-containing 2 (BIRC2)	BIRC2	2	+ve											Hs.529782	7415
	257.	0.0004	0.0002	Hs.467960	RAB10, member RAS oncogene family (RAB10)	RAB10	2	+ve											Hs.435771	8539
	258.	0.0004	0.0002	Hs.281707	Pumilio homolog 1 (Drosophila) (PUM1)	PUM1	2	+ve											Hs.76152	358
	259.	0.0002	0.0001	Hs.152944	Von Willebrand factor A domain containing 5A (VWA5A)	VWA5A	2	+ve											Hs.277704	10525
	260.	0.0002	0.0001	Hs.134296	Deleted in liver cancer 1 (DLC1)	DLC1	2	+ve											Hs.440544	25932
	261.	0.0002	0.0001	Hs.85769	Deoxynucleotidyltransferase, terminal, interacting protein 2 (DNTTIP2)	DNTTIP2	2	+ve											Hs.712555	1452
	262.	0.0002	0.0001	Hs.709671	FERM domain containing 4B (FRMD4B)	FRMD4B	2	+ve											Hs.518326	27230
	263.	0.0002	0.0001	Hs.517617	V-maf musculoaponeurotic fibrosarcoma oncogene homolog F (avian) (MAFF)	MAFF	2	+ve											Hs.76392	216
	264.	0.0002	0.0001	Hs.716426	Endoplasmic reticulum aminopeptidase 1 (ERAP1)	ERAP1	2	+ve											Hs.523774	10938
	265.	0.0002	0.0001	Hs.461086	Cadherin 1, type 1, E-cadherin (epithelial) (CDH1)	CDH1	2	+ve											Hs.269512	11167
	266.	0.0002	0.0001	Hs.534314	Eukaryotic translation initiation factor 5A (EIF5A)	EIF5A	2	+ve											Hs.25647	2353
	267.	0.0002	0.0001	Hs.133135	Utrophin (UTRN)	UTRN	2	+ve											Hs.203717	2335
	268.	0.0002	0.0001	Hs.654465	Glutamate-cysteine ligase, catalytic subunit (GCLC)	GCLC	2	+ve											Hs.497599	7453
	269.	0.0025	0.0013	Hs.183684	Eukaryotic translation initiation factor 4 gamma, 2 (EIF4G2)	EIF4G2	1.92308	+ve											Hs.459106	51582
	270.	0.0032	0.0017	Hs.279806	DEAD (Asp-Glu-Ala-Asp) box polypeptide 5 (DDX5)	DDX5	1.88235	+ve											Hs.595071	23193
	271.	0.0011	0.0006	Hs.458355	Complement component 1, s subcomponent (C1S)	C1S	1.83333	+ve											Hs.76753	2022
	272.	0.0012	0.0007	Hs.471851	High density lipoprotein binding protein (HDLBP)	HDLBP	1.71429	+ve											Hs.279594	7132
	273.	0.0022	0.0013	Hs.514220	Granulin (GRN)	GRN	1.69231	+ve											Hs.476018	1499
	274.	0.002	0.0012	Hs.525600	Heat shock protein 90kDa alpha (cytosolic), class A member 1 (HSP90AA1)	HSP90AA1	1.66667	+ve											Hs.596074	80218
	275.	0.0018	0.0011	Hs.464336	Prolyl 4-hydroxylase, beta polypeptide (P4HB)	P4HB	1.63636	+ve											Hs.380774	1654
	276.	0.0013	0.0008	Hs.69855	Cold shock domain containing E1, RNA-binding (CSDE1)	CSDE1	1.625	+ve											Hs.631988	780
	277.	0.0025	0.0017	Hs.724039	Vimentin (VIM)	VIM	1.47059	+ve											Hs.517293	50848
	278.	0.0061	0.0047	Hs.520348	Ubiquitin C (UBC)	UBC	1.29787	+ve											Hs.114309	8542
	279.	0.0036	0.0046	Hs.520640	Actin, beta (ACTB)	ACTB	-1.27778	-ve											Hs.515162	811
	280.	0.0013	0.002	Hs.446852	Eukaryotic translation initiation factor 3, subunit L (EIF3L)	EIF3L	-1.53846	-ve											Hs.293689	90411
	281.	0.0008	0.0013	Hs.534770	Pyruvate kinase, muscle (PKM2)	PKM2	-1.625	-ve											Hs.513439	2581
	282.	0.0004	0.0007	Hs.518460	Adaptor-related protein complex 2, mu 1 subunit (AP2M1)	AP2M1	-1.75	-ve											Hs.334534	2799
	283.	0.0009	0.0016	Hs.2795	Lactate dehydrogenase A (LDHA)	LDHA	-1.77778	-ve											Hs.696238	329
	284.	0.0009	0.0016	Hs.436568	CD74 molecule, major histocompatibility complex, class II invariant chain (CD74)	CD74	-1.77778	-ve											Hs.467960	10890
	285.	0.0008	0.0015	Hs.534255	Beta-2-microglobulin (B2M)	B2M	-1.875	-ve											Hs.281707	9698
	286.	0.0002	0.0004	Hs.605153	Transcription factor 4 (TCF4)	TCF4	-2	-ve											Hs.152944	4013
	287.	0.0002	0.0004	Hs.446149	Lactate dehydrogenase B (LDHB)	LDHB	-2	-ve											Hs.134296	10395
	288.	0.0003	0.0006	Hs.473761	Reticulon 3 (RTN3)	RTN3	-2	-ve											Hs.85769	30836
	289.	0.0003	0.0006	Hs.514489	WW domain binding protein 2 (WBP2)	WBP2	-2	-ve											Hs.709671	23150
	290.	0.0004	0.0008	Hs.706070	Transcribed locus, strongly similar to NP_001007480.1 ribosomal protein L4 [Gallus gallus]		-2	-ve											Hs.517617	23764
	291.	0.0004	0.0009	Hs.466471	Glucose phosphate isomerase (GPI)	GPI	-2.25	-ve											Hs.716426	51752
	292.	0.0003	0.0007	Hs.108080	Cysteine and glycine-rich protein 1 (CSRP1)	CSRP1	-2.33333	-ve											Hs.461086	999
	293.	0.0006	0.0014	Hs.372914	N-myc downstream regulated 1 (NDRG1)	NDRG1	-2.33333	-ve											Hs.534314	1984
	294.	0.0009	0.0022	Hs.298280	ATP synthase, H+ transporting, mitochondrial F1 complex, alpha subunit 1, cardiac muscle (ATP5A1)	ATP5A1	-2.44444	-ve											Hs.133135	7402
	295.	0.0002	0.0005	Hs.499839	Ribosomal protein L7a (RPL7A)	RPL7A	-2.5	-ve											Hs.654465	2729
	296.	0.0002	0.0005	Hs.512675	Ribosomal protein S8 (RPS8)	RPS8	-2.5	-ve											Hs.183684	1982
	297.	0.0002	0.0005	Hs.118076	Ribosomal protein S4, X-linked (RPS4X)	RPS4X	-2.5	-ve												144017
	298.	0.0002	0.0005	Hs.506357	Family with sequence similarity 107, member A (FAM107A)	FAM107A	-2.5	-ve											Hs.279806	1655
	299.	0.0002	0.0005	Hs.8102	Ribosomal protein S20 (RPS20)	RPS20	-2.5	-ve											Hs.458355	716
	300.	0.0002	0.0005	Hs.515848	Hydroxyacyl-Coenzyme A dehydrogenase/3-ketoacyl-Coenzyme A thiolase/enoyl-Coenzyme A hydratase (trifunctional protein), beta subunit (HADHB)	HADHB	-2.5	-ve											Hs.471851	3069
	301.	0.0002	0.0005	Hs.247077	Ras homolog gene family, member A (RHOA)	RHOA	-2.5	-ve											Hs.514220	2896
	302.	0.0004	0.001	Hs.522584	Thymosin beta 4, X-linked (TMSB4X)	TMSB4X	-2.5	-ve											Hs.525600	3320
	303.	0.0003	0.0008	Hs.111779	Secreted protein, acidic, cysteine-rich (osteonectin) (SPARC)	SPARC	-2.66667	-ve											Hs.464336	5034
	304.	0.0003	0.0008	Hs.74576	GDP dissociation inhibitor 1 (GDI1)	GDI1	-2.66667	-ve											Hs.69855	7812
	305.	0.0001	0.0003	Hs.546285	Ribosomal protein, large, P0 (RPLP0)	RPLP0	-3	-ve											Hs.724039	NA
	306.	0.0001	0.0003	Hs.433427	Ribosomal protein S17 (RPS17)	RPS17	-3	-ve											Hs.520348	7316
	307.	0.0001	0.0003	Hs.594238	Karyopherin alpha 2 (RAG cohort 1, importin alpha 1) (KPNA2)	KPNA2	-3	-ve											Hs.520640	60
	308.	0.0001	0.0003	Hs.546269	Ribosomal protein L10a (RPL10A)	RPL10A	-3	-ve											Hs.446852	51386
	309.	0.0001	0.0003	Hs.441664	Tetraspanin 7 (TSPAN7)	TSPAN7	-3	-ve											Hs.534770	5315
	310.	0.0001	0.0003	Hs.463074	ATPase, H+ transporting, lysosomal V0 subunit a1 (ATP6V0A1)	ATP6V0A1	-3	-ve											Hs.518460	1173
	311.	0.0001	0.0003	Hs.424126	Small EDRK-rich factor 2 (SERF2)	SERF2	-3	-ve											Hs.2795	3939
	312.	0.0001	0.0003	Hs.459927	Prothymosin, alpha (PTMA)	PTMA	-3	-ve											Hs.436568	972
	313.	0.0001	0.0003	Hs.431279	N-ethylmaleimide-sensitive factor (NSF)	NSF	-3	-ve											Hs.534255	567
	314.	0.0001	0.0003	Hs.531371	Claudin domain containing 1 (CLDND1)	CLDND1	-3	-ve											Hs.605153	6925
	315.	0.0001	0.0003	Hs.209983	Stathmin 1 (STMN1)	STMN1	-3	-ve											Hs.446149	3945
	316.	0.0001	0.0003	Hs.652114	Ribosomal protein L28 (RPL28)	RPL28	-3	-ve											Hs.473761	10313
	317.	0.0001	0.0003	Hs.437594	Ribosomal protein, large, P2 (RPLP2)	RPLP2	-3	-ve											Hs.514489	23558
	318.	0.0001	0.0003	Hs.400295	Ribosomal protein L30 (RPL30)	RPL30	-3	-ve											Hs.706070	NA
	319.	0.0001	0.0003	Hs.446574	Thymosin beta 10 (TMSB10)	TMSB10	-3	-ve											Hs.466471	2821
	320.	0.0002	0.0006	Hs.513083	Ribosomal protein L9 (RPL9)	RPL9	-3	-ve											Hs.108080	1465
	321.	0.0002	0.0006	Hs.513490	Aldolase A, fructose-bisphosphate (ALDOA)	ALDOA	-3	-ve											Hs.372914	10397
	322.	0.0002	0.0006	Hs.408073	Ribosomal protein S6 (RPS6)	RPS6	-3	-ve											Hs.298280	498
	323.	0.0002	0.0006	Hs.468442	Calmodulin 2 (phosphorylase kinase, delta) (CALM2)	CALM2	-3	-ve											Hs.499839	6130
	324.	0.0003	0.001	Hs.524910	Ferritin, heavy polypeptide 1 (FTH1)	FTH1	-3.33333	-ve											Hs.512675	6202
	325.	0.0003	0.0011	Hs.5662	Guanine nucleotide binding protein (G protein), beta polypeptide 2-like 1 (GNB2L1)	GNB2L1	-3.66667	-ve											Hs.118076	6191
	326.	0.0003	0.0011	Hs.374596	Tumor protein, translationally-controlled 1 (TPT1)	TPT1	-3.66667	-ve											Hs.506357	11170
	327.	0.0001	0.0004	Hs.273621	2',3'-cyclic nucleotide 3' phosphodiesterase (CNP)	CNP	-4	-ve											Hs.8102	6224
	328.	0.0001	0.0004	Hs.524219	Triosephosphate isomerase 1 (TPI1)	TPI1	-4	-ve											Hs.515848	3032
	329.	0.0001	0.0004	Hs.472010	Prion protein (PRNP)	PRNP	-4	-ve											Hs.247077	387
	330.	0.0001	0.0004	Hs.714394	Metastasis associated lung adenocarcinoma transcript 1 (non-protein coding) (MALAT1)	MALAT1	-4	-ve											Hs.522584	7114
	331.	0.0001	0.0004	Hs.631659	CD4 molecule (CD4)	CD4	-4	-ve											Hs.111779	6678
	332.	0.0001	0.0004	Hs.80545	Ribosomal protein L37 (RPL37)	RPL37	-4	-ve											Hs.74576	2664
	333.	0.0001	0.0004	Hs.425633	Creatine kinase, mitochondrial 1B (CKMT1B)	CKMT1B	-4	-ve											Hs.546285	6175
	334.	0.0001	0.0004	Hs.172928	Collagen, type I, alpha 1 (COL1A1)	COL1A1	-4	-ve											Hs.433427	6218
	335.	0.0001	0.0004	Hs.469473	Ribosomal protein L31 (RPL31)	RPL31	-4	-ve											Hs.594238	3838
	336.	0.0001	0.0004	Hs.515517	Ribosomal protein L18 (RPL18)	RPL18	-4	-ve											Hs.546269	4736
	337.	0.0001	0.0004	Hs.433863	Phosphatidylethanolamine binding protein 1 (PEBP1)	PEBP1	-4	-ve											Hs.441664	7102
	338.	0.0001	0.0004	Hs.449909	Ribosomal protein SA (RPSA)	RPSA	-4	-ve											Hs.463074	535
	339.	0.0001	0.0004	Hs.337766	Ribosomal protein L18a (RPL18A)	RPL18A	-4	-ve											Hs.424126	10169
	340.	0.0001	0.0004	Hs.178551	Ribosomal protein L8 (RPL8)	RPL8	-4	-ve											Hs.459927	5757
	341.	0.0003	0.0012	Hs.444467	Transcribed locus, strongly similar to NP_001395.1 eukaryotic translation elongation factor 1 gamma [Homo sapiens]		-4	-ve											Hs.431279	4905
	342.	0.0002	0.0009	Hs.449621	Immunoglobulin kappa constant (IGKC)	IGKC	-4.5	-ve												728806
	343.	0.0002	0.0009	Hs.654422	Tubulin, alpha 1a (TUBA1A)	TUBA1A	-4.5	-ve											Hs.531371	56650
	344.	0.0001	0.0005	Hs.159628	Serpin peptidase inhibitor, clade A (alpha-1 antiproteinase, antitrypsin), member 5 (SERPINA5)	SERPINA5	-5	-ve											Hs.209983	3925
	345.	0.0001	0.0005	Hs.594952	Desmin (DES)	DES	-5	-ve											Hs.652114	6158
	346.	0.0001	0.0005	Hs.173724	Creatine kinase, brain (CKB)	CKB	-5	-ve											Hs.437594	6181
	347.	0.0001	0.0005	Hs.527193	Ribosomal protein S23 (RPS23)	RPS23	-5	-ve											Hs.400295	6156
	348.	0.0001	0.0005	Hs.356331	Peptidylprolyl isomerase A (cyclophilin A) (PPIA)	PPIA	-5	-ve											Hs.446574	9168
	349.	0.0001	0.0006	Hs.125898	GNAS complex locus (GNAS)	GNAS	-6	-ve											Hs.513083	6133
	350.	0.0001	0.0006	Hs.489142	Collagen, type I, alpha 2 (COL1A2)	COL1A2	-6	-ve											Hs.513490	226
	351.	0.0001	0.0006	Hs.410817	Ribosomal protein L13 (RPL13)	RPL13	-6	-ve											Hs.408073	6194
	352.	0.0001	0.0007	Hs.449585	Immunoglobulin lambda locus (IGL@)	IGL@)	-7	-ve											Hs.468442	805
	353.	0.0001	0.0007	Hs.436657	Clusterin (CLU)	CLU	-7	-ve											Hs.524910	2495
	354.	0.0001	0.0007	Hs.534404	Ribosomal protein L10 (RPL10)	RPL10	-7	-ve												7439
	355.	0.0004	0.0028	Hs.535192	Eukaryotic translation elongation factor 1 alpha 1 (EEF1A1)	EEF1A1	-7	-ve											Hs.5662	10399
	356.	0.0001	0.0008	Hs.514581	Actin, gamma 1 (ACTG1)	ACTG1	-8	-ve											Hs.374596	7178
	357.	0.0001	0.0008	Hs.518267	Transferrin (TF)	TF	-8	-ve												677814
	358.	0.0005	0.0042	Hs.621695	Metastasis associated lung adenocarcinoma transcript 1 (non-protein coding) (MALAT1)	MALAT1	-8.4	-ve											Hs.273621	1267
	359.	0.0001	0.001	Hs.544577	Glyceraldehyde-3-phosphate dehydrogenase (GAPDH)	GAPDH	-10	-ve											Hs.524219	7167
	360.	0.0001	0.0011	Hs.155247	Aldolase C, fructose-bisphosphate (ALDOC)	ALDOC	-11	-ve											Hs.472010	5621
	361.	0.0001	0.0011	Hs.433670	Ferritin, light polypeptide (FTL)	FTL	-11	-ve											Hs.714394	NA
	362.	0.0001	0.0012	Hs.119598	Ribosomal protein L3 (RPL3)	RPL3	-12	-ve											Hs.631659	920
	363.	0	0.0001	Hs.49407	Regenerating islet-derived 1 alpha (REG1A)	REG1A	-	-ve											Hs.80545	6167
	364.	0	0.0001	Hs.368626	Reticulon 1 (RTN1)	RTN1	-	-ve											Hs.425633	1159
	365.	0	0.0001	Hs.408018	Ribosomal protein L36 (RPL36)	RPL36	-	-ve												548596
	366.	0	0.0001	Hs.184085	Crystallin, alpha A (CRYAA)	CRYAA	-	-ve											Hs.172928	1277
	367.	0	0.0001	Hs.418055	Ataxia, cerebellar, Cayman type (ATCAY)	ATCAY	-	-ve											Hs.469473	6160
	368.	0	0.0001	Hs.654475	Ribosomal protein S27 (RPS27)	RPS27	-	-ve											Hs.515517	6141
	369.	0	0.0001	Hs.297343	Calcium/calmodulin-dependent protein kinase kinase 2, beta (CAMKK2)	CAMKK2	-	-ve											Hs.433863	5037
	370.	0	0.0001	Hs.118118	Tetraspanin 5 (TSPAN5)	TSPAN5	-	-ve											Hs.449909	3921
	371.	0	0.0001	Hs.119689	Glycoprotein hormones, alpha polypeptide (CGA)	CGA	-	-ve												574040
	372.	0	0.0001	Hs.356799	Transcribed locus, strongly similar to XP_416113.1 PREDICTED: similar to Rps16 protein [Gallus gallus]		-	-ve											Hs.337766	6142
	373.	0	0.0001	Hs.75823	Myeloid/lymphoid or mixed-lineage leukemia (trithorax homolog, Drosophila); translocated to, 11 (MLLT11)	MLLT11	-	-ve												390354
	374.	0	0.0001	Hs.21239	Rabphilin 3A homolog (mouse) (RPH3A)	RPH3A	-	-ve											Hs.178551	6132
	375.	0	0.0001	Hs.123239	Acrosin binding protein (ACRBP)	ACRBP	-	-ve											Hs.444467	NA
	376.	0	0.0001	Hs.558601	Ribosomal protein L37 (RPL37)	RPL37	-	-ve											Hs.449621	3514
	377.	0	0.0001	Hs.458657	Neurofilament, medium polypeptide (NEFM)	NEFM	-	-ve												4917
	378.	0	0.0001	Hs.182421	Troponin C type 2 (fast) (TNNC2)	TNNC2	-	-ve												28299
	379.	0	0.0001	Hs.121333	Myelin-associated oligodendrocyte basic protein (MOBP)	MOBP	-	-ve												28875
	380.	0	0.0001	Hs.552217	CDNA clone IMAGE:40108889		-	-ve												28912
	381.	0	0.0001	Hs.475902	Cyclic AMP-regulated phosphoprotein, 21 kD (ARPP21)	ARPP21	-	-ve												28923
	382.	0	0.0001	Hs.501135	Pancreatic lipase (PNLIP)	PNLIP	-	-ve												50802
	383.	0	0.0001	Hs.651245	Maelstrom homolog (Drosophila) (MAEL)	MAEL	-	-ve												100132330
	384.	0	0.0001	Hs.21016	Coagulation factor C homolog, cochlin (Limulus polyphemus) (COCH)	COCH	-	-ve											Hs.654422	7846
	385.	0	0.0001	Hs.320890	Troponin I type 1 (skeletal, slow) (TNNI1)	TNNI1	-	-ve											Hs.159628	5104
	386.	0	0.0002	Hs.74565	Amyloid beta (A4) precursor-like protein 1 (APLP1)	APLP1	-	-ve											Hs.594952	1674
	387.	0	0.0002	Hs.716131	Transcribed locus, strongly similar to NP_033739.1 actin, gamma, cytoplasmic 1 [Mus musculus]		-	-ve											Hs.173724	1152
	388.	0	0.0002	Hs.521535	Steroidogenic acute regulatory protein (STAR)	STAR	-	-ve											Hs.527193	6228
	389.	0	0.0002	Hs.372719	PHD finger protein 7 (PHF7)	PHF7	-	-ve											Hs.356331	5478
	390.	0	0.0002	Hs.224171	Enolase 3 (beta, muscle) (ENO3)	ENO3	-	-ve											Hs.125898	2778
	391.	0	0.0002	Hs.518595	DNA segment on chromosome 4 (unique) 234 expressed sequence (D4S234E)	D4S234E	-	-ve											Hs.489142	1278
	392.	0	0.0002	Hs.300701	Tubulin, beta 2B (TUBB2B)	TUBB2B	-	-ve											Hs.410817	6137
	393.	0	0.0002	Hs.521651	Stathmin-like 2 (STMN2)	STMN2	-	-ve											Hs.449585	3537
	394.	0	0.0002	Hs.8059	Synaptotagmin IV (SYT4)	SYT4	-	-ve												28786
	395.	0	0.0002	Hs.515560	Kallikrein-related peptidase 2 (KLK2)	KLK2	-	-ve												28793
	396.	0	0.0002	Hs.676750	Tubulin, alpha 1b (TUBA1B)	TUBA1B	-	-ve												28796
	397.	0	0.0002	Hs.53985	Glycoprotein 2 (zymogen granule membrane) (GP2)	GP2	-	-ve												28797
	398.	0	0.0002	Hs.303980	Cytochrome P450, family 11, subfamily A, polypeptide 1 (CYP11A1)	CYP11A1	-	-ve												28815
	399.	0	0.0002	Hs.4158	Regenerating islet-derived 1 beta (REG1B)	REG1B	-	-ve												28823
	400.	0	0.0002	Hs.406683	Ribosomal protein S15 (RPS15)	RPS15	-	-ve												28831
	401.	0	0.0002	Hs.302145	Hemoglobin, gamma G (HBG2)	HBG2	-	-ve												100290481
	402.	0	0.0002	Hs.435371	T-complex 11 homolog (mouse) (TCP11)	TCP11	-	-ve												100423062
	403.	0	0.0002	Hs.356190	Ubiquitin B (UBB)	UBB	-	-ve											Hs.436657	1191
	404.	0	0.0002	Hs.533717	Delta-like 1 homolog (Drosophila) (DLK1)	DLK1	-	-ve											Hs.534404	6134
	405.	0	0.0002	Hs.134602	Titin (TTN)	TTN	-	-ve											Hs.535192	1915
	406.	0	0.0002	Hs.590575	Glutamate receptor, metabotropic 3 (GRM3)	GRM3	-	-ve											Hs.514581	71
	407.	0	0.0002	Hs.1897	Proopiomelanocortin (POMC)	POMC	-	-ve											Hs.518267	7018
	408.	0	0.0002	Hs.596136	Sparc/osteonectin, cwcv and kazal-like domains proteoglycan (testican) 1 (SPOCK1)	SPOCK1	-	-ve											Hs.621695	378938
	409.	0	0.0002	Hs.486304	Transcribed locus, strongly similar to NP_001003434.1 ribosomal protein L29 [Danio rerio]		-	-ve											Hs.544577	2597
	410.	0	0.0002	Hs.719097	Ubiquitin B (UBB)	UBB	-	-ve											Hs.155247	230
	411.	0	0.0002	Hs.80828	Keratin 1 (KRT1)	KRT1	-	-ve											Hs.433670	2512
	412.	0	0.0002	Hs.182825	Ribosomal protein L35 (RPL35)	RPL35	-	-ve											Hs.119598	6122
	413.	0	0.0002	Hs.546291	Ribosomal protein S27 (RPS27)	RPS27	-	-ve											Hs.49407	5967
	414.	0	0.0002	Hs.167017	Gamma-aminobutyric acid (GABA) B receptor, 1 (GABBR1)	GABBR1	-	-ve												5969
	415.	0	0.0002	Hs.373074	Crystallin, beta B2 (CRYBB2)	CRYBB2	-	-ve											Hs.368626	6252
	416.	0	0.0002	Hs.515427	ATPase, Na+/K+ transporting, alpha 3 polypeptide (ATP1A3)	ATP1A3	-	-ve											Hs.408018	25873
	417.	0	0.0002	Hs.708120	Transcribed locus, strongly similar to NP_031419.1 actin, cytoplasmic 1 [Mus musculus]		-	-ve											Hs.184085	1409
	418.	0	0.0002	Hs.1288	Actin, alpha 1, skeletal muscle (ACTA1)	ACTA1	-	-ve											Hs.418055	85300
	419.	0	0.0002	Hs.519702	Cytoplasmic FMR1 interacting protein 2 (CYFIP2)	CYFIP2	-	-ve											Hs.654475	6232
	420.	0	0.0002	Hs.559412	HMP19 protein (HMP19)	HMP19	-	-ve											Hs.297343	10645
	421.	0	0.0002	Hs.66739	Keratin 12 (KRT12)	KRT12	-	-ve											Hs.118118	10098
	422.	0	0.0002	Hs.698060	ATPase, H+ transporting V0 subunit e2 (ATP6V0E2)	ATP6V0E2	-	-ve											Hs.119689	1081
	423.	0	0.0002	Hs.156625	Axin interactor, dorsalization associated (AIDA)	AIDA	-	-ve											Hs.356799	NA
	424.	0	0.0002	Hs.247565	Rhodopsin (RHO)	RHO	-	-ve											Hs.75823	10962
	425.	0	0.0002	Hs.518731	Ubiquitin carboxyl-terminal esterase L1 (ubiquitin thiolesterase) (UCHL1)	UCHL1	-	-ve											Hs.21239	22895
	426.	0	0.0002	Hs.334347	Creatine kinase, muscle (CKM)	CKM	-	-ve											Hs.123239	7916
	427.	0	0.0002	Hs.502338	Solute carrier family 1 (glial high affinity glutamate transporter), member 2 (SLC1A2)	SLC1A2	-	-ve												84519
	428.	0	0.0002	Hs.574492	Nucleoporin 62kDa (NUP62)	NUP62	-	-ve											Hs.558601	6167
	429.	0	0.0002	Hs.632891	Transcribed locus, strongly similar to NP_001002079.1 ribosomal protein S13 [Danio rerio]		-	-ve											Hs.458657	4741
	430.	0	0.0002	Hs.654439	Apolipoprotein E (APOE)	APOE	-	-ve												100289018
	431.	0	0.0002	Hs.518808	Alpha-fetoprotein (AFP)	AFP	-	-ve											Hs.182421	7125
	432.	0	0.0002	Hs.546288	Ribosomal protein S9 (RPS9)	RPS9	-	-ve											Hs.121333	4336
	433.	0	0.0002	Hs.80756	Betaine-homocysteine methyltransferase (BHMT)	BHMT	-	-ve											Hs.552217	NA
	434.	0	0.0002	Hs.75535	Myosin, light chain 2, regulatory, cardiac, slow (MYL2)	MYL2	-	-ve											Hs.475902	10777
	435.	0	0.0002	Hs.723590	Transcribed locus, strongly similar to NP_671477.1 rRNA promoter binding protein [Rattus norvegicus]		-	-ve											Hs.501135	5406
	436.	0	0.0002	Hs.589632	Transcribed locus, strongly similar to XP_001516585.1 PREDICTED: similar to predicted protein, partial [Ornithorhynchus anatinus]		-	-ve											Hs.651245	84944
	437.	0	0.0002	Hs.661883	Pepsinogen 4, group I (pepsinogen A) (PGA4)	PGA4	-	-ve											Hs.21016	1690
	438.	0	0.0002	Hs.516802	Kinesin family member 1A (KIF1A)	KIF1A	-	-ve												29966
	439.	0	0.0002	Hs.75438	Quinoid dihydropteridine reductase (QDPR)	QDPR	-	-ve											Hs.320890	7135
	440.	0	0.0002	Hs.193235	Complexin 2 (CPLX2)	CPLX2	-	-ve											Hs.74565	333
	441.	0	0.0003	Hs.521461	Neurofilament, light polypeptide (NEFL)	NEFL	-	-ve											Hs.716131	NA
	442.	0	0.0003	Hs.721808	Transcribed locus, moderately similar to XP_002581794.1 hypothetical protein [Schistosoma mansoni]		-	-ve											Hs.521535	6770
	443.	0	0.0003	Hs.723871	Glutathione peroxidase 3 (plasma) (GPX3)	GPX3	-	-ve											Hs.372719	51533
	444.	0	0.0003	Hs.495710	Glycoprotein M6B (GPM6B)	GPM6B	-	-ve											Hs.224171	2027
	445.	0	0.0003	Hs.654515	Chorionic somatomammotropin hormone 2 (CSH2)	CSH2	-	-ve											Hs.518595	27065
	446.	0	0.0003	Hs.643440	Myelin associated glycoprotein (MAG)	MAG	-	-ve											Hs.300701	347733
	447.	0	0.0003	Hs.622865	Protease, serine, 1 (trypsin 1) (PRSS1)	PRSS1	-	-ve											Hs.521651	11075
	448.	0	0.0003	Hs.654413	Pregnancy specific beta-1-glycoprotein 3 (PSG3)	PSG3	-	-ve											Hs.8059	6860
	449.	0	0.0003	Hs.2324	Protamine 2 (PRM2)	PRM2	-	-ve											Hs.515560	3817
	450.	0	0.0003	Hs.523130	Lipase, gastric (LIPF)	LIPF	-	-ve											Hs.676750	10376
	451.	0	0.0003	Hs.654479	Cytochrome P450, family 21, subfamily A, polypeptide 2 (CYP21A2)	CYP21A2	-	-ve												100288366
	452.	0	0.0003	Hs.645344	MRNA upregulated during camptothecin-induced apoptosis of U937 cells		-	-ve											Hs.53985	2813
	453.	0	0.0003	Hs.260074	Cytochrome P450, family 19, subfamily A, polypeptide 1 (CYP19A1)	CYP19A1	-	-ve											Hs.303980	1583
	454.	0	0.0003	Hs.643431	Immunoglobulin J polypeptide, linker protein for immunoglobulin alpha and mu polypeptides (IGJ)	IGJ	-	-ve											Hs.4158	5968
	455.	0	0.0003	Hs.171995	Kallikrein-related peptidase 3 (KLK3)	KLK3	-	-ve											Hs.406683	6209
	456.	0	0.0003	Hs.235873	Progestin and adipoQ receptor family member VI (PAQR6)	PAQR6	-	-ve											Hs.302145	3048
	457.	0	0.0003	Hs.82129	Carbonic anhydrase III, muscle specific (CA3)	CA3	-	-ve											Hs.435371	6954
	458.	0	0.0003	Hs.156367	Ribosomal protein S29 (RPS29)	RPS29	-	-ve											Hs.356190	7314
	459.	0	0.0003	Hs.601055	Pepsinogen 3, group I (pepsinogen A) (PGA3)	PGA3	-	-ve												100133337
	460.	0	0.0003	Hs.53454	Crystallin, alpha B (CRYAB)	CRYAB	-	-ve											Hs.533717	8788
	461.	0	0.0003	Hs.644697	Thy-1 cell surface antigen (THY1)	THY1	-	-ve											Hs.134602	7273
	462.	0	0.0003	Hs.496255	Protein kinase C, zeta (PRKCZ)	PRKCZ	-	-ve											Hs.590575	2913
	463.	0	0.0003	Hs.511915	Enolase 2 (gamma, neuronal) (ENO2)	ENO2	-	-ve											Hs.1897	5443
	464.	0	0.0003	Hs.627414	Ribosomal protein S18 (RPS18)	RPS18	-	-ve											Hs.596136	6695
	465.	0	0.0003	Hs.446429	Prostaglandin D2 synthase 21kDa (brain) (PTGDS)	PTGDS	-	-ve											Hs.486304	NA
	466.	0	0.0003	Hs.288229	Syntaxin binding protein 1 (STXBP1)	STXBP1	-	-ve											Hs.719097	7314
	467.	0	0.0003	Hs.657271	LIM domain binding 3 (LDB3)	LDB3	-	-ve											Hs.80828	3848
	468.	0	0.0003	Hs.432121	Peroxiredoxin 2 (PRDX2)	PRDX2	-	-ve											Hs.182825	11224
	469.	0	0.0003	Hs.533782	Keratin 8 (KRT8)	KRT8	-	-ve											Hs.546291	6232
	470.	0	0.0003	Hs.654744	Hemoglobin, alpha 2 (HBA2)	HBA2	-	-ve											Hs.167017	2550
	471.	0	0.0003	Hs.532824	Microtubule-associated protein, RP/EB family, member 2 (MAPRE2)	MAPRE2	-	-ve											Hs.373074	1415
	472.	0	0.0003	Hs.119192	H2A histone family, member Z (H2AFZ)	H2AFZ	-	-ve											Hs.515427	478
	473.	0	0.0004	Hs.477891	Carboxypeptidase B1 (tissue) (CPB1)	CPB1	-	-ve											Hs.708120	60
	474.	0	0.0004	Hs.689001	Hypothetical protein LOC100288550 (LOC100288550)	LOC100288550	-	-ve											Hs.1288	58
	475.	0	0.0004	Hs.506997	Ribosomal protein S2 (RPS2)	RPS2	-	-ve											Hs.519702	26999
	476.	0	0.0004	Hs.445489	Pleckstrin homology domain containing, family B (evectins) member 1 (PLEKHB1)	PLEKHB1	-	-ve											Hs.559412	51617
	477.	0	0.0004	Hs.537218	Semenogelin II (SEMG2)	SEMG2	-	-ve											Hs.66739	3859
	478.	0	0.0004	Hs.443894	Ermin, ERM-like protein (ERMN)	ERMN	-	-ve											Hs.698060	155066
	479.	0	0.0004	Hs.517586	Myoglobin (MB)	MB	-	-ve												401431
	480.	0	0.0004	Hs.438016	Cytochrome P450, family 17, subfamily A, polypeptide 1 (CYP17A1)	CYP17A1	-	-ve											Hs.156625	64853
	481.	0	0.0004	Hs.654390	Chorionic somatomammotropin hormone 1 (placental lactogen) (CSH1)	CSH1	-	-ve											Hs.247565	6010
	482.	0	0.0004	Hs.2879	Carboxypeptidase A1 (pancreatic) (CPA1)	CPA1	-	-ve											Hs.518731	7345
	483.	0	0.0004	Hs.46423	Histone cluster 1, H4c (HIST1H4C)	HIST1H4C	-	-ve											Hs.334347	1158
	484.	0	0.0004	Hs.433701	Ribosomal protein L37a (RPL37A)	RPL37A	-	-ve											Hs.502338	6506
	485.	0	0.0004	Hs.655229	Growth hormone 1 (GH1)	GH1	-	-ve											Hs.574492	23636
	486.	0	0.0004	Hs.356502	Ribosomal protein, large, P1 (RPLP1)	RPLP1	-	-ve												259307
	487.	0	0.0004	Hs.516153	Synaptic vesicle glycoprotein 2A (SV2A)	SV2A	-	-ve											Hs.632891	NA
	488.	0	0.0004	Hs.503878	Neural cell adhesion molecule 1 (NCAM1)	NCAM1	-	-ve											Hs.654439	348
	489.	0	0.0004	Hs.523443	Hemoglobin, beta (HBB)	HBB	-	-ve											Hs.518808	174
	490.	0	0.0004	Hs.654591	Thyroglobulin (TG)	TG	-	-ve											Hs.546288	6203
	491.	0	0.0004	Hs.438231	Tissue factor pathway inhibitor 2 (TFPI2)	TFPI2	-	-ve											Hs.80756	635
	492.	0	0.0004	Hs.586423	Eukaryotic translation elongation factor 1 alpha 1 (EEF1A1)	EEF1A1	-	-ve											Hs.75535	4633
	493.	0	0.0004	Hs.432648	Heat shock 70kDa protein 2 (HSPA2)	HSPA2	-	-ve											Hs.723590	NA
	494.	0	0.0005	Hs.709192	Pregnancy specific beta-1-glycoprotein 1 (PSG1)	PSG1	-	-ve											Hs.589632	NA
	495.	0	0.0005	Hs.711363	Pregnancy specific beta-1-glycoprotein 4 (PSG4)	PSG4	-	-ve											Hs.661883	643847
	496.	0	0.0005	Hs.594537	ADAM metallopeptidase domain 12 (ADAM12)	ADAM12	-	-ve											Hs.516802	547
	497.	0	0.0005	Hs.322430	NDRG family member 4 (NDRG4)	NDRG4	-	-ve											Hs.75438	5860
	498.	0	0.0005	Hs.1905	Prolactin (PRL)	PRL	-	-ve											Hs.193235	10814
	499.	0	0.0005	Hs.145156	CaM kinase-like vesicle-associated (CAMKV)	CAMKV	-	-ve											Hs.521461	4747
	500.	0	0.0005	Hs.647097	Amiloride binding protein 1 (amine oxidase (copper-containing)) (ABP1)	ABP1	-	-ve												100129717
	501.	0	0.0005	Hs.313	Secreted phosphoprotein 1 (SPP1)	SPP1	-	-ve											Hs.721808	NA
	502.	0	0.0005	Hs.481918	Solute carrier family 1 (glial high affinity glutamate transporter), member 3 (SLC1A3)	SLC1A3	-	-ve											Hs.723871	NA
	503.	0	0.0005	Hs.460238	SH3-domain GRB2-like endophilin B2 (SH3GLB2)	SH3GLB2	-	-ve											Hs.495710	2824
	504.	0	0.0006	Hs.23118	Carbonic anhydrase I (CA1)	CA1	-	-ve											Hs.654515	1443
	505.	0	0.0006	Hs.517729	Megalencephalic leukoencephalopathy with subcortical cysts 1 (MLC1)	MLC1	-	-ve											Hs.643440	4099
	506.	0	0.0006	Hs.498569	Ribosomal protein S2 (RPS2)	RPS2	-	-ve											Hs.622865	NA
	507.	0	0.0006	Hs.523185	Ribosomal protein L13a (RPL13A)	RPL13A	-	-ve											Hs.654413	5671
	508.	0	0.0006	Hs.546286	Ribosomal protein S3 (RPS3)	RPS3	-	-ve											Hs.2324	5620
	509.	0	0.0006	Hs.654550	Keratin 13 (KRT13)	KRT13	-	-ve											Hs.52313	8513
	510.	0	0.0007	Hs.167317	Synaptosomal-associated protein, 25kDa (SNAP25)	SNAP25	-	-ve											Hs.654479	1589
	511.	0	0.0008	Hs.514227	Glial fibrillary acidic protein (GFAP)	GFAP	-	-ve												1590
	512.	0	0.0008	Hs.75819	Glycoprotein M6A (GPM6A)	GPM6A	-	-ve											Hs.645344	728658
	513.	0	0.0008	Hs.19383	Angiotensinogen (serpin peptidase inhibitor, clade A, member 8) (AGT)	AGT	-	-ve											Hs.260074	1588
	514.	0	0.0008	Hs.356572	Ribosomal protein S3A (RPS3A)	RPS3A	-	-ve											Hs.643431	3512
	515.	0	0.0012	Hs.654425	Uromodulin (UMOD)	UMOD	-	-ve											Hs.171995	354
	516.	0	0.0019	Hs.1787	Proteolipid protein 1 (PLP1)	PLP1	-	-ve											Hs.235873	79957
	517.	0	0.002	Hs.110837	Tubulin, beta 4 (TUBB4)	TUBB4	-	-ve											Hs.82129	761
	518.	0	0.0044	Hs.418167	Albumin (ALB)	ALB	-	-ve											Hs.156367	6235
	519.	0	0.0055	Hs.551713	Myelin basic protein (MBP)	MBP	-	-ve											Hs.601055	643834
																			Hs.53454	1410
																			Hs.644697	7070
																			Hs.496255	5590
																			Hs.511915	2026
																			Hs.627414	6222
																			Hs.446429	5730
																			Hs.288229	6812
																			Hs.657271	11155
																			Hs.432121	7001
																			Hs.533782	3856
																			Hs.654744	3039
																				3040
																			Hs.532824	10982
																			Hs.119192	3015
																			Hs.477891	1360
																			Hs.689001	NA
																			Hs.506997	6187
																			Hs.445489	58473
																			Hs.537218	6407
																			Hs.443894	57471
																			Hs.517586	100289664
																			Hs.438016	1586
																			Hs.654390	1442
																				1443
																			Hs.2879	1357
																			Hs.46423	8364
																			Hs.433701	6168
																			Hs.655229	2688
																			Hs.356502	6176
																			Hs.516153	9900
																			Hs.503878	4684
																			Hs.523443	3043
																			Hs.654591	7038
																			Hs.438231	7980
																			Hs.586423	1915
																			Hs.432648	3306
																			Hs.709192	5669
																			Hs.711363	5672
																			Hs.594537	8038
																			Hs.322430	65009
																			Hs.1905	5617
																			Hs.145156	79012
																			Hs.647097	26
																			Hs.313	6696
																			Hs.481918	6507
																			Hs.460238	56904
																			Hs.23118	759
																			Hs.517729	23209
																			Hs.498569	6187
																			Hs.523185	23521
																			Hs.546286	6188
																			Hs.654550	3860
																			Hs.167317	6616
																			Hs.514227	2670
																			Hs.75819	2823
																			Hs.19383	183
																			Hs.356572	6189
																			Hs.551713	4155
																				100129089
