# Supplementary material for: Lung Cancer Signature Biomarkers: tissue specific semantic similarity based clustering of Digital Differential Display (DDD) data
Source: BMC Res Notes. 2012 Nov 2;5:617. doi: 10.1186/1756-0500-5-617 (PMC3532198; doi:10.1186/1756-0500-5-617)
Supplement: Additional file 2 — Table S1. The complete lists of 76 genes from DDD1 were differentially expressed in DDD2. Table S2. The complete list of 58 genes after removing 18 genes expressed in all types of cancers from the 76 genes. [file 1756-0500-5-617-S2.xls]

## Sheet: Sheet1
	Table 1. The complete list of genes 76 from DDD1 were differentially expressed in DDD2
	down = red		both = blue
	up = green
							Table 2. The complete list of 58 genes after removing 18 genes expressed in all types of cancers from the 76 genes
	S. No.		DDD1	DDD2			Probeset identifier & gene Mapping		DDD1				DDD2
	1	ACTG1	-8	18			Unigene identifier	Gene	Pool A(normal lung)	Pool B(Normal body tissues excluding lung)	Fold difference	Fold change	Pool A(normal lung)	Pool B (cancerous lung)	Fold difference	Fold change
	2	ADH1B	3	#DIV/0!			Hs.4	Alcohol dehydrogenase 1B (class I), beta polypeptide (ADH1B)	0.0009	0.0003	0.0006	3	0.0009	0	-0.0009	-
	3	ALDH1A1	2.25	-9			Hs.513490	Aldolase A, fructose-bisphosphate (ALDOA)	0.0002	0.0006	-0.0004	-3	0.0002	0.0014	0.0012	7
	4	ALDOA	-3	7			Hs.435771	Apoptosis inhibitor 5 (API5)	0.0007	0.0003	0.0004	2.33333	0.0007	0	-0.0007	-
	5	API5	2.33333	#DIV/0!			Hs.370247	Amyloid beta (A4) precursor-like protein 2 (APLP2)	0.0109	0.0044	0.0065	2.47727	0.0109	0.0008	-0.0101	-13.625
	6	APLP2	2.47727	-13.625			Hs.459106	Antizyme inhibitor 1 (AZIN1)	0.001	0.0005	0.0005	2	0.001	0	-0.001	-
	7	AZIN1	2	#DIV/0!			Hs.93675	Chromosome 10 open reading frame 10 (C10orf10)	0.0013	0.0005	0.0008	2.6	0.0013	0	-0.0013	-
	8	C10orf10	2.6	#DIV/0!			Hs.363396	Complement factor H (CFH)	0.0009	0.0002	0.0007	4.5	0.0009	0	-0.0009	-
	9	CFH	4.5	#DIV/0!			Hs.172928	Collagen, type I, alpha 1 (COL1A1)	0.0001	0.0004	-0.0003	-4	0.0001	0.0009	0.0008	9
	10	COL1A1	-4	9			Hs.489142	Collagen, type I, alpha 2 (COL1A2)	0.0001	0.0006	-0.0005	-6	0.0001	0.0023	0.0022	23
	11	COL1A2	-6	23			Hs.339278	Coatomer protein complex, subunit beta 1 (COPB1)	0.0007	0.0002	0.0005	3.5	0.0007	0	-0.0007	-
	12	COPB1	3.5	#DIV/0!			Hs.558314	Ceruloplasmin (ferroxidase) (CP)	0.0009	0.0001	0.0008	9	0.0009	0	-0.0009	-
	13	CP	9	#DIV/0!			Hs.404466	Cysteine-rich secretory protein 3 (CRISP3)	0.0009	0.0001	0.0008	9	0.0009	0	-0.0009	-
	14	CRISP3	9	#DIV/0!			Hs.712555	Casein kinase 1, alpha 1 (CSNK1A1)	0.0007	0.0003	0.0004	2.33333	0.0007	0	-0.0007	-
	15	CSNK1A1	2.33333	#DIV/0!			Hs.445981	Catenin (cadherin-associated protein), alpha 1, 102kDa (CTNNA1)	0.0034	0.0008	0.0026	4.25	0.0034	0.0003	-0.0031	-11.3333
	16	CTNNA1	4.25	-11.3333			Hs.723152	Cytochrome b reductase 1 (CYBRD1)	0.0009	0.0002	0.0007	4.5	0.0009	0	-0.0009	-
	17	CYBRD1	4.5	#DIV/0!			Hs.279611	Deleted in malignant brain tumors 1 (DMBT1)	0.0008	0.0001	0.0007	8	0.0008	0	-0.0008	-
	18	DMBT1	8	#DIV/0!			Hs.653859	Ets homologous factor (EHF)	0.001	0.0001	0.0009	10	0.001	0	-0.001	-
	19	EEF1A1	d & -7	-12.42865.75			Hs.203717	Fibronectin 1 (FN1)	0.0025	0.0012	0.0013	2.08333	0.0025	0.0007	-0.0018	-3.57143
	20	EHF	10	#DIV/0!			Hs.25647	FBJ murine osteosarcoma viral oncogene homolog (FOS)	0.0015	0.0007	0.0008	2.14286	0.0015	0.0002	-0.0013	-7.5
	21	FN1	2.08333	-3.57143			Hs.590958	FBJ murine osteosarcoma viral oncogene homolog B (FOSB)	0.0024	0.0003	0.0021	8	0.0024	0.0002	-0.0022	-12
	22	FOS	2.14286	-7.5			Hs.433670	Ferritin, light polypeptide (FTL)	0.0001	0.0011	-0.001	-11	0.0001	0.0065	0.0064	65
	23	FOSB	8	-12			Hs.544577	Glyceraldehyde-3-phosphate dehydrogenase (GAPDH)	0.0001	0.001	-0.0009	-10	0.0001	0.0011	0.001	11
	24	FTH1	-3.33333	39.6667			Hs.597216	Hypoxia inducible factor 1, alpha subunit (basic helix-loop-helix transcription factor) (HIF1A)	0.0011	0.0004	0.0007	2.75	0.0011	0	-0.0011	-
	25	FTL	-11	65			Hs.274402	Heat shock 70kDa protein 1A (HSPA1A)	0.0044	0.0013	0.0031	3.38462	0.0044	0.0001	-0.0043	-44
	26	GAPDH	-10	11			Hs.449621	Immunoglobulin kappa constant (IGKC)	0.0002	0.0009	-0.0007	-4.5	0.0002	0.0016	0.0014	8
	27	GNB2L1	-3.66667	7.33333			Hs.449585	Immunoglobulin lambda locus (IGL@)	0.0001	0.0007	-0.0006	-7	0.0001	0.0009	0.0008	9
	28	HIF1A	2.75	#DIV/0!			Hs.708190	KIAA1324 (KIAA1324)	0.0013	0.0002	0.0011	6.5	0.0013	0	-0.0013	-
	29	HSPA1A	3.38462	-44			Hs.171995	Kallikrein-related peptidase 3 (KLK3)	0	0.0003	-0.0003		0	0.01	0.01	-
	30	IGKC	-4.5	8			Hs.723876	Low density lipoprotein receptor (LDLR)	0.0011	0.0002	0.0009	5.5	0.0011	0	-0.0011	-
	31	IGL@	-7	9			Hs.720804	Hypothetical protein LOC100287276 (LOC100287276)	0.0018	0.0007	0.0011	2.57143	0.0018	0.0001	-0.0017	-18
	32	KIAA1324	6.5	#DIV/0!			Hs.689001	Hypothetical protein LOC100288550 (LOC100288550)	0	0.0004	-0.0004		0	0.0021	0.0021	-
	33	KLK3	#DIV/0!	#DIV/0!			Hs.610137	Similar to hCG1812074 (LOC100293559)	0.0007	0.0002	0.0005	3.5	0.0007	0	-0.0007	-
	34	LDLR	5.5	#DIV/0!			Hs.529517	Lactotransferrin (LTF)	0.0224	0.0018	0.0206	12.4444	0.0224	0.0002	-0.0222	-112
	35	LOC100287276	2.57143	-18			Hs.631946	Mucin 7, secreted (MUC7)	0.0028	0.0002	0.0026	14	0.0028	0	-0.0028	-
	36	LOC100288550	#DIV/0!	#DIV/0!			Hs.489615	Nicotinamide phosphoribosyltransferase (NAMPT)	0.0008	0.0002	0.0006	4	0.0008	0	-0.0008	-
	37	LOC100293559	3.5	#DIV/0!			Hs.643658	Nuclear receptor coactivator 4 (NCOA4)	0.0016	0.0005	0.0011	3.2	0.0016	0.0001	-0.0015	-16
	38	LTF	12.4444	-112			Hs.25155	Neuroepithelial cell transforming 1 (NET1)	0.0007	0.0002	0.0005	3.5	0.0007	0	-0.0007	-
	39	MUC7	14	#DIV/0!			Hs.97439	5'-nucleotidase, cytosolic II (NT5C2)	0.0008	0.0003	0.0005	2.66667	0.0008	0	-0.0008	-
	40	NAMPT	4	#DIV/0!			Hs.8364	Pyruvate dehydrogenase kinase, isozyme 4 (PDK4)	0.0008	0.0002	0.0006	4	0.0008	0	-0.0008	-
	41	NCOA4	3.2	-16			Hs.280342	Protein kinase, cAMP-dependent, regulatory, type I, alpha (tissue specific extinguisher 1) (PRKAR1A)	0.0017	0.0006	0.0011	2.83333	0.0017	0	-0.0017	-
	42	NET1	3.5	#DIV/0!			Hs.614734	Prominin 1 (PROM1)	0.0008	0.0001	0.0007	8	0.0008	0	-0.0008	-
	43	NT5C2	2.66667	#DIV/0!			Hs.408153	Proline rich 4 (lacrimal) (PRR4)	0.0017	0.0003	0.0014	5.66667	0.0017	0	-0.0017	-
	44	PDK4	4	#DIV/0!			Hs.534404	Ribosomal protein L10 (RPL10)	0.0001	0.0007	-0.0006	-7	0.0001	0.0014	0.0013	14
	45	PPIA	-5	13			Hs.513083	Ribosomal protein L9 (RPL9)	0.0002	0.0006	-0.0004	-3	0.0002	0.002	0.0018	10
	46	PRKAR1A	2.83333	#DIV/0!			Hs.449909	Ribosomal protein SA (RPSA)	0.0001	0.0004	-0.0003	-4	0.0001	0.0027	0.0026	27
	47	PROM1	8	#DIV/0!			Hs.719955	Single-chain Fv fragment (SCFV)	0.0012	0.0003	0.0009	4	0.0012	0	-0.0012	-
	48	PRR4	5.66667	#DIV/0!			Hs.523084	Surfactant protein A1 (SFTPA1)	0.0004	0	0.0004		0.0001	0.0011	0.001	11
	49	RPL10	-7	14			Hs.419240	Solute carrier family 2 (facilitated glucose transporter), member 3 (SLC2A3)	0.0022	0.0006	0.0016	3.66667	0.0022	0	-0.0022	-
	50	RPL13A	#DIV/0!	#DIV/0!			Hs.438231	Tissue factor pathway inhibitor 2 (TFPI2)	0	0.0004	-0.0004	-	0	0.002	0.002	-
	51	RPL3	-12	26			Hs.517033	Transglutaminase 2 (C polypeptide, protein-glutamine-gamma-glutamyltransferase) (TGM2)	0.0026	0.0008	0.0018	3.25	0.0026	0.0007	-0.0019	-3.71429
	52	RPL7A	-2.5	9.5			Hs.642817	Toll-like receptor adaptor molecule 2 (TICAM2)	0.001	0.0003	0.0007	3.33333	0.001	0	-0.001	-
	53	RPL8	-4	7			Hs.446574	Thymosin beta 10 (TMSB10)	0.0001	0.0003	-0.0002	-3	0.0001	0.0006	0.0005	6
	54	RPL9	-3	10			Hs.522584	Thymosin beta 4, X-linked (TMSB4X)	0.0004	0.001	-0.0006	-2.5	0.0004	0.0016	0.0012	-
	55	RPLP0	-3	11			Hs.279594	Tumor necrosis factor receptor superfamily, member 1A (TNFRSF1A)	0.0008	0.0004	0.0004	2	0.0008	0	-0.0008	-
	56	RPS2					Hs.524219	Triosephosphate isomerase 1 (TPI1)	0.0001	0.0004	-0.0003	-4	0.0001	0.0009	0.0008	9
	57	RPS20	-2.5	7.5			Hs.654422	Tubulin, alpha 1a (TUBA1A)	0.0002	0.0009	-0.0007	-4.5	0.0002	0.0011	0.0009	5.5
	58	RPS3	#DIV/0!	#DIV/0!			Hs.654922	Thioredoxin reductase 1 (TXNRD1)	0.0017	0.0004	0.0013	4.25	0.0017	0.0001	-0.0016	-17
	59	RPS3A	#DIV/0!	#DIV/0!			Hs.518731	Ubiquitin carboxyl-terminal esterase L1 (ubiquitin thiolesterase) (UCHL1)	0	0.0002	-0.0002	-	0	0.0011	0.0011	-
	60	RPS4X	-2.5	6.5			Hs.676750	Tubulin, alpha 1b (TUBA1B)	0	0.0002	-0.0002	-	0	0.0013	0.0013	-
	61	RPSA	-4	27			Hs.524390	Tubulin, alpha 1b (TUBA1B)					0.003	0.0007	-0.0023	-4.28571
	62	SCFV	4	#DIV/0!
	63	SFTPA1		11
	64	SLC2A3	3.66667	#DIV/0!
	65	TFPI2	#DIV/0!	#DIV/0!
	66	TGM2	3.25	-3.71429
	67	TICAM2	3.33333	#DIV/0!
	68	TMSB10	-3	6
	69	TMSB4X	-2.5
	70	TNFRSF1A	2	#DIV/0!
	71	TPI1	-4	9
	72	TUBA1A	-4.5	5.5
	73	TUBA1B	#DIV/0!	u & -4.28571
	74	TXNRD1	4.25	-17
	75	UBB	#DIV/0!	#DIV/0!
	76	UCHL1	#DIV/0!	#DIV/0!
