# Supplementary material for: Lung Cancer Signature Biomarkers: tissue specific semantic similarity based clustering of Digital Differential Display (DDD) data
Source: BMC Res Notes. 2012 Nov 2;5:617. doi: 10.1186/1756-0500-5-617 (PMC3532198; doi:10.1186/1756-0500-5-617)
Supplement: Additional file 4 — Table S1. The complete list of genes expressed in all type of cancers (Chen et al., [2006]). [file 1756-0500-5-617-S4.xls]

## Sheet: Sheet1
	Table 1. The The complete list of genes expressed in all type of cancers (Chen et al., 2006).
	up-regulated fold change ≥ 2					down-regulated fold change ≥ 2
	Gene name	Gene Symbol	Unigene identifier			Gene name	Gene Symbol	Unigene identifier
	Glyceraldehyde-3-phosphate dehydrogenase	GAPD	Hs.169476			ALDH1A1	ALDH1A1	Hs.76392
	Ribosomal protein S2	RPS2	Hs.498569			Major histocompatibility complex, class I, E	HLA-E	Hs.381008
	Phosphoglycerate kinase 1	PGK1	Hs.78771			NDUFA4	NDUFA4	Hs.50098
	Ribosomal protein S3	RPS3	Hs.387576			HLA-DPA1	HLA-DPA1	Hs.914
	Glucose-6-phosphate dehydrogenase	G6PD	Hs.80206			Cytochrome b-5	CYB5	Hs.83834
	Ribosomal protein S3A	RPS3A	Hs.356572			CD14 antigen	CD14	Hs.163867
	Pyruvate kinase	PKM	Hs.198281			Cytochrome b-245, beta polypeptide	CYBB	Hs.88974
	Ribosomal protein S4, X-linked	RPS4X	Hs.446628			CD59 antigen	CD59	Hs.278573
	Enolase 1	ENO1	Hs.433455			Cytochrome c oxidase subunit Vb	COX5B	Hs.1342
	Ribosomal protein S5	RPS5	Hs.378103			CD46	CD46	Hs.83532
	Transketolase	TKT	Hs.89643			Cytochrome c oxidase subunit VIIc	COX7C	Hs.430075
	Ribosomal protein S6	RPS6	Hs.408073			Thy-1 cell surface antigen	THY1	Hs.134643
	Lactate dehydrogenase A	LDHA	Hs.2795			Vesicle-associated membrane protein 2	VAMP2	Hs.25348
	Ribosomal protein S8	RPS8	Hs.512675			Glutamate-ammonia ligase	GLUL	Hs.442669
	Lactate dehydrogenase B	LDHB	Hs.234489			TACSTD2	TACSTD2	Hs.23582
	Ribosomal protein S10	RPS10	Hs.406620			Brain protein I3	BRI3	Hs.410497
	Succinate dehydrogenase complex, subunit D	SDHD	Hs.356270			Ubiquitin-conjugating enzyme E2, H		Hs.372758
	Ribosomal protein S23	RPS23	Hs.386384			Sialyltransferase 1	SIAT1	Hs.2554
	Cytochrome C, somatic	CYCS	Hs.437060			Ubiquitin-conjugating enzyme E2, J1	UBE2J1	Hs.184325
	Ribosomal protein S24	RPS24	Hs.356794			Caveolin 1	CAV1	Hs.74034
	ATP synthase polypeptide alpha	ATP5A	Hs.298280			Ubiquitin-conjugating enzyme E2, R2	UBE2R2	Hs.11184
	Ribosomal protein L3	RPL3	Hs.119598			Proteasome subunit,beta type 6	PSMB6	Hs.77060
	ATP synthase polypeptide beta	ATP5B	Hs.406510			CTD small phosphatase 2	CTDSP2	Hs.355816
	Ribosomal protein L4	RPL4	Hs.186350			BASP1	BASP1	Hs.511745
	ATP citrate lyase	ACLY	Hs.387567			Apolipoprotein D	APOD	Hs.75736
	Ribosomal protein L5	RPL5	Hs.469653			Arginine-glutamic acid dipeptide repeats	RERE	Hs.194369
	NADH dehydrogenase 1 alpha subcomplex	NDUFA5	Hs.83916			Prostaglandin D2 synthase	PTGDS	Hs.446429
	Ribosomal protein L6	RPL6	Hs.528668			Basic HLH domain containing, class B, 3	BHLHB3	Hs.437282
	Ribosomal protein L7	RPL7	Hs.421257			Sortilin-related receptor L	SORL1	Hs.438159
	Phosphoglycerate dehydrogenase	PHGDH	Hs.3343			v-jun sarcoma virus 17 oncogene homolog	JUN	Hs.78465
	Ribosomal protein L7A	RPL7A	Hs.416801			Zinc finger protein 151	ZNF151	Hs.433764
	Argininosuccinate synthetase	ASS	Hs.160786			GGA2	GGA2	Hs.133340
	Ribosomal protein L8	RPL8	Hs.178551			FXYD6	FXYD6	Hs.410748
	Ribosomal protein L10	RPL10	Hs.401929			EIF2S3	EIF2S3	Hs.480368
	Ubiquitin-conjugating enzyme E2	UBE2	Hs.371278			Solute carrier family 2, member 1	SLC2A1	Hs.169902
	Ribosomal protein L10A	RPL10A	Hs.448396			Solute carrier family 38, member 3	SLC3	Hs.352240
	Ubiquitin specific protease 5		Hs.3759			Glucocorticoid receptor DNA binding factor 1	GRLF1	Hs.102548
	Ribosomal protein L13A	RPL13A	Hs.449070			Solute carrier family 40, member 1	SLC40A1	Hs.409875
	Ubiquitin specific protease 22	USP22	Hs.12064			RAB31	RAB31	Hs.223025
	Ribosomal protein L21	RPL21	Hs.381123			Phosphoprotein enriched in astrocytes 15	PEA15	Hs.194673
	Ubiquitin B	UBB	Hs.356190			Hemoglobin, alpha 2	HBA2	Hs.398636
	Ribosomal protein, large, P0	RPLP0	Hs.443796			Calmodulin 1	CALM1	Hs.282410
	B3GALT4	B3GALT4	Hs.275865			PPP1R16B	PPP1R16B	Hs.45719
	Similar to 40S ribosomal protein SA	P40	Hs.448968			Crystallin, alpha B	CRYAB	Hs.408767
	Ferritin heavy polypeptide 1	FTH1	Hs.448738			PIK3CD	PIK3CD	Hs.426967
	Laminin receptor 1	LAMR1	Hs.374553			Calnexin	CANX	Hs.155560
	Cathepsin D	CTSD	Hs.343475			Protein kinase, lysine deficient 1	PRKWNK1	Hs.275999
	Actin, beta	ACTB	Hs.426930			Spleen tyrosine kinase	SYK	Hs.192182
	Cellular retinoic acid binding protein 2	CRAB P2	Hs.183650			Ribosomal protein S19	RPS19	Hs.381184
	Actin, gamma 1	ACTG1	Hs.14376			Guanine nucleotide-releasing factor 2	GRF2	Hs.130969
	Stearoyl-CoA desaturase (delta-9-desaturase)	SCD	Hs.119597			Ribosomal protein S20	RPS20	Hs.8102
	ARPC1B	ARPC1B	Hs.433506			Sprouty-related, EVH1 domain containing 2	SPRED2	Hs.173108
	Apolipoprotein E	APOE	Hs.110675			Ribosomal protein S27	RPS27	Hs.337307
	SET binding factor 1	SBF1	Hs.112049			Formin binding protein 1	FNBP1	Hs.440808
	Sterol-C5-desaturase	SC5DL	Hs.287749			Ribosomal protein L27A	RPL27A	Hs.356342
	Tubulin, alpha	K-ALPHA-1	Hs.446608			Deltex homolog 1	DTX1	Hs.32374
	Fatty acid desaturase 1	FADS1	Hs.503546			Ribosomal protein L31	RPL31	Hs.375921
	Tubulin, alpha 3	TUBA3	Hs.433394			Dual specificity phosphatase 1	DUSP1	Hs.171695
	Tubulin alpha 6	TUBA6	Hs.406578			Ribosomal protein L37	RPL37	Hs.80545
	IMP dehydrogenase 2	IMPDH2	Hs.75432			Ribosomal protein L38	RPL38	Hs.380953
	Tubulin, beta, 2	TUBB2	Hs.433615			Amyloid beta (A4) precursor protein	APP	Hs.177486
	Adenosine deaminase, RNA-specific	ADAR	Hs.7957			Ribosomal protein L41	RPL41	Hs.381172
	Beta 5-tubulin	OK/SW-cl.56	Hs.356729			Cyclin-dependent kinase inhibitor 1C	CDKN1C	Hs.106070
	S-adenosylhomocysteine hydrolase	AHCY	Hs.388004			Myosin, light polypeptide 6	MYL6	Hs.77385
	Keratin 8	KRT8	Hs.356123			NDRG family member 2	NDRG2	Hs.243960
	Folylpolyglutamate synthase	FPGS	Hs.754			Myosin, light polypeptide 9	MYL9	Hs.433814
	Keratin 18	KRT18	Hs.406013			TU3A protein	TU3A	Hs.8022
	Keratin 19	KRT19	Hs.309517			Myosin, heavy polypeptide 11	MYH11	Hs.78344
	Karyopherin (importin) beta 3	KPNB3	Hs.113503			Actin, alpha 2	ACTA2	Hs.208641
	Annexin A2	ANXA2	Hs.462864			RAD23 homolog B	RAD23B	Hs.159087
	M6PRBP1	M6PRBP1	Hs.140452			Actin, gamma 2	ACTG2	Hs.403989
	Annexin A11	ANXA11	Hs.75510			MutS homolog 6	MSH6	Hs.445052
	AP1M1	AP1M1	Hs.71040			Coronin, actin binding protein 1A	CORO1A	Hs.415067
	Vimentin	VIM	Hs.435800			Microtubule-associated protein 1B	MAP1B	Hs.103042
	Solute carrier family 7, member 5	SLC7A5	Hs.184601			Glutathione peroxidase 3 (plasma)	GPX3	Hs.386793
	Cofilin 1 (non-muscle)	CFL1	Hs.170622			Keratin 7	KRT7	Hs.23881
	Solute carrier family 25, member 3	SLC25A3	Hs.290404			Selenoprotein P, plasma, 1	SEPP1	Hs.275775
	Lamin A/C	LMNA	Hs.436441			Spectrin, beta, non-erythrocytic 1	SPTBN1	Hs.205401
	Solute carrier family 25, member 6	SLC25A6	Hs.350927			Clathrin, heavy polypeptide	CLTC	Hs.187416
	Talin 1	TLN1	Hs.375001			Lectin, galactoside-binding, soluble 1	LGALS1	Hs.407909
	Filamin A, alpha		Hs.195464			Membrane protein band 4.1-like 2	EPB41L2	Hs.440387
	Heat shock 27kDa protein 1	HSPB1	Hs.76067			Integrin, beta 4	ITGB4	Hs.85266
	HMGN2	HMGN2	Hs.181163			B aggressive lymphoma gene	BAL	Hs.152925
	Heat shock 60kDa protein 1	HSPD1	Hs.79037			Calsyntenin 1	CLSTN1	Hs.29665
	Coiled-coil domain containing 5	CCDC5	Hs.436617			DiGeorge syndrome critical region gene 2	DGCR2	Hs.415359
	Heat shock 70kDa protein 8	HSPA8	Hs.180414			Alpha-2-macroglobulin	A2M	Hs.74561
	Heat shock protein 75	TRAP1	Hs.183803			SERPINA3	SERPINA3	Hs.76353
	Major histocompatibility complex, class I, C	HLA-C	Hs.274485			SPARC-like 1	SPARCL1	Hs.75445
	Heat shock 90kDa protein 1, beta	HSPCB	Hs.74335			SERPINF1	SERPINF1	Hs.173594
	Major histocompatibility complex, class I, A	HLA-A	Hs.181244			Collagen, type III, alpha 1	COL3A1	Hs.443625
	Chaperonin containing TCP1, subunit 3	CCT3	Hs.1708			Tissue inhibitor of metalloproteinase 1	TIMP1	Hs.446641
	CD55	CD55	Hs.408864			Tissue inhibitor of metalloproteinase 3	TIMP3	Hs.245188
	Chaperonin containing TCP1, subunit 7	CCT7	Hs.368149
	Basigin	BSG	Hs.501293
	Peptidylprolyl isomerase A	PPIA	Hs.356331
	Chloride intracellular channel 4	CLIC4	Hs.25035
	Nucleophosmin	NPM1	Hs.411098
	DNA (cytosine-5-)-methyltransferase 1	DNMT1	Hs.202672
	G protein, beta polypeptide 2	GNB2	Hs.185172
	High mobility group AT-hook 1	HMGA1	Hs.57301
	G protein, beta polypeptide 2-like 1	GNB2L1	Hs.5662
	SMARCA4	SMARCA4	Hs.78202
	RAN	RAN	Hs.10842
	Nuclease sensitive element binding protein 1	NSEP1	Hs.74497
	Signal recognition particle 9kDa	SRP9	Hs.511425
	Stathmin 1/oncoprotein 18	STMN1	Hs.209983
	Alanyl-tRNA synthetase	AARS	Hs.315137
	DEAD box polypeptide 1	DDX1	Hs.440599
	BCL2-like 1	BCL2L1	Hs.305890
	DEAD box polypeptide 24	DDX24	Hs.372267
	PORIMIN	PORIMIN	Hs.172089
	Poly(A) binding protein, cytoplasmic 1	PABP C1	Hs.387804
	RNA binding motif protein 3	RBM3	Hs.301404
	Nuclear distribution gene C homolog	NUD C	Hs.263812
	NONO	NONO	Hs.355861
	CNAP1	CNAP1	Hs.5719
	HNRPA1	HNRPA1	Hs.356721
	TBC1D1	TBC1D1	Hs.372659
	Serine/arginine repetitive matrix 2	SRRM2	Hs.433343
	MKI67	MKI67	Hs.80976
	Translation elongation factor 1 alpha 1	EEF1A1	Hs.439552
	Translation elongation factor 1 gamma	EEF1G	Hs.256184
	DNA-damage-inducible transcript 4	DDIT4	Hs.111244
	Translation elongation factor 2	EEF2	Hs.75309
	Hypoxia up-regulated 1	HYOU1	Hs.277704
	Translation initiation factor 3, subunit 6	EIF3S6	Hs.405590
	Translation initiation factor 3, subunit 8	EIF3S8	Hs.388163
	Translation initiation factor 4A, isoform 1	EIF4A1	Hs.129673
