# Supplementary material for: Lung Cancer Signature Biomarkers: tissue specific semantic similarity based clustering of Digital Differential Display (DDD) data
Source: BMC Res Notes. 2012 Nov 2;5:617. doi: 10.1186/1756-0500-5-617 (PMC3532198; doi:10.1186/1756-0500-5-617)
Supplement: Additional file 5 — Table S1. The complete list of Adult Human Lung Tissue specific genes from TiSGeD having SPM ≥ 0.9. Table S2. The TiSGeD gene symbol conversion to Enterz ID. [file 1756-0500-5-617-S5.xls]

## Sheet: Sheet1
Table 1. The complete list of of Adult Human Lung Tissue specific genes from TisGeD having SPM ≥ 0.9						Table 2. The gene symbol conversion to Enterz ID of TisGed
S.No.	Gene symbol	Tissue	Species	Specificity Measure score (SPM)		tisged (47):
1	LOC100128570	Lung	Human	1
2	FRAT2	Lung	Human	1		Gene Symbol	Entrez gene id
3	IL4	Lung	Human	1
4	IGSF2	Lung	Human	1		LOC100128570	NA
5	SFTPB	Lung	Human	0.9999		FRAT2	23401
6	SFTPA2	Lung	Human	0.9999		IL4	3565
7	CYP1A1	Lung	Human	0.9995		IGSF2	NA
8	CLDN18	Lung	Human	0.9993		SFTPB	6439
9	SFTPD	Lung	Human	0.9986		SFTPA2	729238
10	TPSB2	Lung	Human	0.9966		CYP1A1	1543
11	TPSAB1	Lung	Human	0.9959		CLDN18	51208
12	SFTPC	Lung	Human	0.9958		SFTPD	6441
13	PTAFR	Lung	Human	0.9951		TPSB2	64499
14	CYP4F11	Lung	Human	0.9927		TPSAB1	7177
15	AGER	Lung	Human	0.9921		SFTPC	6440
16	LAMP3	Lung	Human	0.9883		PTAFR	5724
17	CYP4B1	Lung	Human	0.9804		CYP4F11	57834
18	FABP2	Lung	Human	0.9735		AGER	177
19	WASL	Lung	Human	0.9723		LAMP3	27074
20	TMEM100	Lung	Human	0.966		CYP4B1	1580
21	PGC	Lung	Human	0.9652		FABP2	2169
22	EMP2	Lung	Human	0.9627		WASL	8976
23	MARCO	Lung	Human	0.9618		TMEM100	55273
24	CA4	Lung	Human	0.9615		PGC	5225
25	VIPR1	Lung	Human	0.9589		EMP2	2013
26	S100A12	Lung	Human	0.957		MARCO	8685
27	ITGAM	Lung	Human	0.9551		CA4	762
28	CYP4F2	Lung	Human	0.955		VIPR1	7433
29	CTSE	Lung	Human	0.9543		S100A12	6283
30	CCL23	Lung	Human	0.9498		ITGAM	3684
31	ACP5	Lung	Human	0.9479		CYP4F2	8529
32	ARTN	Lung	Human	0.9436		CTSE	1510
33	IL8RB	Lung	Human	0.9421		CCL23	6368
34	UPK3B	Lung	Human	0.9409		ACP5	54
35	SLC34A2	Lung	Human	0.9369		ARTN	9048
36	GGTLC1	Lung	Human	0.9333		IL8RB	NA
37	CYP4F3	Lung	Human	0.933		UPK3B	80761
38	RAMP3	Lung	Human	0.931		SLC34A2	10568
39	MUC1	Lung	Human	0.9286		GGTLC1	92086
40	SCGB1A1	Lung	Human	0.9204		CYP4F3	4051
41	TLR2	Lung	Human	0.9201		RAMP3	10268
42	NCF2	Lung	Human	0.9187		MUC1	4582
43	ABCA3	Lung	Human	0.917		SCGB1A1	7356
44	GABRP	Lung	Human	0.9149		TLR2	7097
45	SCNN1B	Lung	Human	0.9145		NCF2	4688
46	SOCS3	Lung	Human	0.9004		ABCA3	21
47	CYBB	Lung	Human	0.9003		GABRP	2568
	RASIP1	Lung	Mouse	1		SCNN1B	6338
	CNTN3	Lung	Mouse	1		SOCS3	9021
	PPP1R12C	Lung	Mouse	1		CYBB	1536
	NDST1	Lung	Mouse	1
	CHCHD2	Lung	Mouse	1
	CEBPZ	Lung	Mouse	1
	SFTPC	Lung	Mouse	0.9991
	AGER	Lung	Mouse	0.9987
	E030019B13RIK	Lung	Mouse	0.9982
	1110050K14RIK	Lung	Mouse	0.9981
	CHI3L1	Lung	Mouse	0.9955
	PSCD3	Lung	Mouse	0.9921
	TMEM100	Lung	Mouse	0.9886
	2900001G08RIK	Lung	Mouse	0.9865
	GPRC5A	Lung	Mouse	0.983
	POLRMT	Lung	Mouse	0.9821
	PTPRB	Lung	Mouse	0.9767
	CLIC5	Lung	Mouse	0.969
	5430433G21RIK	Lung	Mouse	0.9678
	SIAH1A	Lung	Mouse	0.9639
	A930038C07RIK	Lung	Mouse	0.9632
	CLDN5	Lung	Mouse	0.9606
	SEMA3E	Lung	Mouse	0.9506
	GPR116	Lung	Mouse	0.9458
	RPL7A	Lung	Mouse	0.9451
	SCNN1A	Lung	Mouse	0.9403
	CCL17	Lung	Mouse	0.9372
	FMO2	Lung	Mouse	0.924
	HMCN1	Lung	Mouse	0.9218
	GNG11	Lung	Mouse	0.9196
	CENTD3	Lung	Mouse	0.9159
	1200002N14RIK	Lung	Mouse	0.9142
	THBD	Lung	Mouse	0.9016
